# Supplementary material for: Li2Ca1.5Nb3O10 from X-ray powder data
Source: Acta Crystallogr Sect E Struct Rep Online. 2011 Mar 12;67(Pt 4):i25. doi: 10.1107/S160053681100688X (PMC3100027; doi:10.1107/S160053681100688X)
Supplement: Supplementary file 1 [file e-67-00i25-sup1.cif]

##############################################################################
###                                                                        ###
###        Electronic paper (Acta Crystallographica Section E)             ###
###                                                                        ###
##############################################################################
#                                                                            #
# This CIF contains the data in a paper accepted for publication in Acta     #
# Crystallographica Section E. It conforms to the requirements of Notes      #
# for Authors for Section E, and has been peer reviewed under the auspices   #
# of the IUCr Commission on Journals.                                        #
#                                                                            #
# Full details of the Crystallographic Information File format               #
# are given in the paper "The Crystallographic Information File (CIF):       #
# a New Standard Archive File for Crystallography" by S. R. Hall, F. H.      #
# Allen and I. D. Brown [Acta Cryst. (1991), A47, 655-685].                  #
#                                                                            #
# The current version of the core CIF dictionary is obtainable from          #
# ftp://ftp.iucr.org/pub/cif_core.dic. The current version number is 2.4.    #
#                                                                            #
# Software is freely available for graphical display of the structure(s) in  #
# this CIF.  For information consult the CIF home page http://www.iucr.org/  #
# cif/home.html                                                              #
#                                                                            #
# This file may be used for bona fide research purposes within the           #
# scientific community so long as proper attribution is given to the journal # 
# article from which it was obtained.                                        #
#                                                                            #
##############################################################################
                                             
data_global
_journal_date_recd_electronic     2011-01-07
_journal_date_accepted     2011-02-23
_journal_name_full     'Acta Crystallographica, Section E'
_journal_year     2011
_journal_volume     67
_journal_issue      4
_journal_page_first     i25
_journal_page_last     i25
_journal_paper_category     QI
_journal_coeditor_code     VN2001
_publ_contact_author_name     'Professor Kai-Bin. Tang'
_publ_contact_author_address
;
Department of Nanomaterial and Nanochemistry
Hefei National Laboratory for Physical Sciences at Microscale
University of Science and Technology of China
People's Republic of China
and
Department of Chemistry
University of Science and Technology of China
Hefei, Anhui 230026
People's Republic of China
;
_publ_contact_author_email     kbtang@ustc.edu.cn
_publ_contact_author_fax     '0086 551 3601791'
_publ_contact_author_phone     '0086 551 3601791'
_publ_section_title
;
Li~2~Ca~1.5~Nb~3~O~10~ from laboratory powder data
;
loop_
    _publ_author_name
    _publ_author_address
    'Bai-Chuan Zhu'
;
Department of Chemistry
University of Science and Technology of China
Hefei, Anhui 230026
People's Republic of China
;
    'Kai-Bin Tang'
;
Department of Chemistry
University of Science and Technology of China
Hefei, Anhui 230026
People's Republic of China
and
Department of Nanomaterial and Nanochemistry
Hefei National Laboratory for Physical Sciences at Microscale
University of Science and Technology of China
Hefei, Anhui 230026
People's Republic of China
;
_publ_section_synopsis     .
data_I
_pd_block_diffractogram_id     licanboprofile
_chemical_name_systematic
;
Lithium calcium niobium oxide (2/1.5/3/10)
;
_chemical_name_common     ?
_chemical_formula_moiety     ?
_chemical_formula_sum     'Ca1.5 Li2 Nb3 O10'
_chemical_formula_structural     'Li2 Ca1.5 Nb3 O10'
_chemical_formula_analytical     ?
_chemical_formula_iupac     'Li2 Ca1.5 Nb3 O10'
_chemical_formula_weight     512.71
_chemical_melting_point     ?
_symmetry_cell_setting     tetragonal
_symmetry_space_group_name_H-M     "I 4/m m m"
_symmetry_space_group_name_Hall     "-I 4 2"
loop_
    _symmetry_equiv_pos_site_id
    _symmetry_equiv_pos_as_xyz
    1 +x,+y,+z
    2 -y,+x,+z
    3 -x,-y,+z
    4 +y,-x,+z
    5 -x,+y,+z
    6 -y,-x,+z
    7 +x,-y,+z
    8 +y,+x,+z
    -1 -x,-y,-z
    -2 +y,-x,-z
    -3 +x,+y,-z
    -4 -y,+x,-z
    -5 +x,-y,-z
    -6 +y,+x,-z
    -7 -x,+y,-z
    -8 -y,-x,-z
    101 +x+1/2,+y+1/2,+z+1/2
    102 -y+1/2,+x+1/2,+z+1/2
    103 -x+1/2,-y+1/2,+z+1/2
    104 +y+1/2,-x+1/2,+z+1/2
    105 -x+1/2,+y+1/2,+z+1/2
    106 -y+1/2,-x+1/2,+z+1/2
    107 +x+1/2,-y+1/2,+z+1/2
    108 +y+1/2,+x+1/2,+z+1/2
    -101 -x+1/2,-y+1/2,-z+1/2
    -102 +y+1/2,-x+1/2,-z+1/2
    -103 +x+1/2,+y+1/2,-z+1/2
    -104 -y+1/2,+x+1/2,-z+1/2
    -105 +x+1/2,-y+1/2,-z+1/2
    -106 +y+1/2,+x+1/2,-z+1/2
    -107 -x+1/2,+y+1/2,-z+1/2
    -108 -y+1/2,-x+1/2,-z+1/2
_cell_length_a     3.87880(6)
_cell_length_b     3.8788
_cell_length_c     26.2669(4)
_cell_angle_alpha     90.0
_cell_angle_beta     90.0
_cell_angle_gamma     90.0
_cell_volume     395.187(8)
_cell_formula_units_Z     2
_cell_measurement_temperature     298
_cell_special_details     ?
_exptl_crystal_density_diffrn     4.309
_exptl_crystal_density_meas     ?
_exptl_crystal_density_method     'not measured'
_exptl_crystal_F_000     ?
_pd_char_colour     white
_pd_char_particle_morphology     ?
_exptl_absorpt_coefficient_mu     ?
_exptl_absorpt_correction_type     ?
_exptl_absorpt_correction_T_min     ?
_exptl_absorpt_correction_T_max     ?
_exptl_special_details
;
;
_diffrn_ambient_temperature     298(2)
_diffrn_radiation_type     'Cu K\a'
_diffrn_radiation_wavelength     1.54178
_diffrn_radiation_source     'sealed tube'
_diffrn_radiation_monochromator     graphite
_diffrn_measurement_device_type     'PANalytical X'pert PRO'
_diffrn_measurement_method     'thin-slice \w'
_pd_instr_dist_src/spec     ?
_pd_instr_dist_spec/detc     ?
_pd_instr_location     ?
_pd_meas_2theta_fixed     ?
_pd_meas_2theta_range_min     10.00435563
_pd_meas_2theta_range_max     129.99126689
_pd_meas_2theta_range_inc     0.0167113
_pd_meas_number_of_points     7181
_pd_meas_scan_method     cont
_pd_meas_special_details     ?
_refine_special_details
;
;
_refine_ls_structure_factor_coef     Fsqd
_refine_ls_matrix_type     full
_refine_ls_goodness_of_fit_all     0.84
_refine_ls_restrained_S_all     ?
_refine_ls_number_parameters     51
_refine_ls_number_restraints     0
_refine_ls_number_constraints     4
_refine_ls_hydrogen_treatment     ?
_refine_ls_weighting_scheme     calc
_refine_ls_weighting_details
                    'w = 1/[\s^2^(Fo^2^)+(0.0677P)^2^] where P=(Fo^2^+2Fc^2^)/3'
_refine_ls_shift/su_max     0.01
_refine_ls_shift/su_mean     0.00
_refine_ls_extinction_method     none
_refine_ls_extinction_coef     ?
loop_
    _atom_type_symbol
    _atom_type_scat_dispersion_real
    _atom_type_scat_dispersion_imag
    _atom_type_scat_source
    'Li' 0.000 0.000 'International Tables Vol C Tables 4.2.6.8 and 6.1.1.4'
    'Ca' 0.000 0.000 'International Tables Vol C Tables 4.2.6.8 and 6.1.1.4'
    'Nb' 0.000 0.000 'International Tables Vol C Tables 4.2.6.8 and 6.1.1.4'
    'O' 0.000 0.000 'International Tables Vol C Tables 4.2.6.8 and 6.1.1.4'
_computing_data_collection
                              '<i>X'pert Data Collector</i> (PANalytical, 2003)'
_computing_cell_refinement
        '<i>GSAS</i> (Larson & Von Dreele, 2004) and <i>EXPGUI</i> (Toby, 2001)'
_computing_data_reduction     '<i>X'pert Highscore</i> (PANalytical, 2003)'
_computing_structure_solution
;
coordinates taken from an isotypic compound (Bhuvanesh <i>et al.</i>,
1999<i>a</i>) and (Liang <i>et al.</i>, 2008)
;
_computing_structure_refinement
        '<i>GSAS</i> (Larson & Von Dreele, 2004) and <i>EXPGUI</i> (Toby, 2001)'
_computing_molecular_graphics     'DIAMOND (Brandenburg, 1999)'
_computing_publication_material     '<i>publCIF</i> (Westrip, 2010)'
_pd_calibration_special_details     ?
_pd_phase_name     'from C:/gsas/MyWork/lk/lk.cif'
_pd_prep_cool_rate     ?
_pd_prep_pressure     ?
_pd_prep_temperature     1423
_pd_proc_2theta_range_min     10.004
_pd_proc_2theta_range_max     129.939
_pd_proc_2theta_range_inc     0.017
_pd_proc_info_data_reduction     ?
_pd_proc_info_excluded_regions     none
_pd_proc_info_special_details
;
Raw data were measured with X'pert Data Collector (PANalytical, 2003).
The resulting xrdml file was converted using X'pert Highscore
(PANalytical,
 2003)
to udf format. This
step also rebinned the data from a step size 0.0167113 to 0.017.
This file was
at its turn converted with the program Powder4 (N. Dragoe, LPCES-ICMMO,
Paris) to GSAS .gsa format.
At several stages some of the last data were lost by improper
processing of the input-files.
;
_pd_proc_ls_background_function
;   GSAS Background function number 1 with 36 terms.
 Shifted Chebyshev function of 1st kind
      1:    10229.8     2:   -3178.07     3:    2423.18     4:   -808.112
      5:    540.944     6:   -198.924     7:    271.065     8:    94.4177
      9:    234.644    10:    188.507    11:    146.243    12:    265.504
     13:   -11.6147    14:    51.8836    15:    137.742    16:    26.3316
     17:   -53.6065    18:    3.80136    19:    279.859    20:   -56.8162
     21:   -60.3405    22:    50.5886    23:    41.8504    24:    9.38150
     25:   -48.8258    26:   -20.5686    27:   -49.8098    28:    74.7145
     29:   -37.5745    30:    90.5252    31:   -21.2918    32:   -56.1545
     33:   0.932266    34:   -17.8446    35:   -27.9120    36:   -2.66006
;
_pd_proc_ls_pref_orient_corr
;
March-Dollase
AXIS  1 Ratio=   0.89341  h= 0.000  k= 0.000  l= 1.000
Prefered orientation correction range: Min=   0.84444, Max=   1.40236
;
_pd_proc_ls_prof_R_factor     0.0497
_pd_proc_ls_prof_wR_factor     0.0760
_pd_proc_ls_prof_wR_expected     0.0088
_pd_proc_ls_profile_function
;
CW Profile function number 2 with  18 terms
Profile coefficients for Simpson's rule integration of pseudovoigt function
C.J. Howard (1982). J. Appl. Cryst.,15,615-620.
P. Thompson, D.E. Cox & J.B. Hastings (1987). J. Appl.
Cryst.,20,79-83.
#1(GU)   =  149.621 #2(GV)   = -120.364 #3(GW)   =   31.573
#4(LX)   =    1.000 #5(LY)   =   17.840 #6(trns) =    0.000
#7(asym) =   0.0000 #8(shft) =   0.0000 #9(GP)   =    0.000
#10(stec)=     0.00 #11(ptec)=     0.00 #12(sfec)=     0.00
#13(L11) =    0.000 #14(L22) =    0.000 #15(L33) =    0.000
#16(L12) =    0.000 #17(L13) =    0.000 #18(L23) =    0.000
Peak tails are ignored  where the intensity is below 0.0010 times the peak
 Aniso. broadening axis   0.0   0.0   1.0
;
_pd_proc_ls_special_details     ?
_pd_proc_number_of_points     7056
loop_
    _pd_proc_wavelength
    1.540600
    1.544430
_pd_spec_mount_mode     reflection
_pd_spec_mounting
;
packed powder pellet
;
_pd_spec_shape     flat_sheet
_pd_spec_size_axial     20
_pd_spec_size_equat     20
_pd_spec_size_thick     1
loop_
    _atom_site_type_symbol
    _atom_site_label
    _atom_site_fract_x
    _atom_site_fract_y
    _atom_site_fract_z
    _atom_site_U_iso_or_equiv
    _atom_site_thermal_displace_type
    _atom_site_occupancy
    Nb Nb1 0.0 0.0 0.0 0.0112(3)   Uiso 1.0
    Nb Nb2 0.0 0.0 0.15442(5) 0.0112(3)   Uiso 1.0
    Ca Ca1 0.0 0.0 0.5771(2)   0.0157(3)   Uiso 0.75
    O O1 0.0 0.5 0.0 0.0132(3)   Uiso 1.0
    O O2 0.0 0.0 0.2187(3)   0.0132(3)   Uiso 1.0
    O O3 0.0 0.5 0.1412(2)   0.0132(3)   Uiso 1.0
    O O4 0.0 0.0 0.0772(4) 0.0132(3)   Uiso 1.0
    Li Li1 0.25 0.25 0.25 0.0182(3)   Uiso 0.5
_geom_special_details
;
;
loop_
    _geom_bond_atom_site_label_1
    _geom_bond_atom_site_label_2
    _geom_bond_site_symmetry_1
    _geom_bond_site_symmetry_2
    _geom_bond_distance
    _geom_bond_publ_flag
    Nb1 O1 . 1_545 1.93940(3)   yes
    Nb1 O4 . 1_555 2.027(11) yes
    Nb2 O2 . 1_555 1.689(8) yes
    Nb2 O3 . 1_545 1.9704(11) yes
    Nb2 O4 . 1_555 2.029(11) yes
    Ca1 O1 . 101_445 2.805(4) yes
    Ca1 O3 . 101_445 2.567(4) yes
    Ca1 O4 . 101_555 2.74272(4) yes
    Li1 O2 . 1_555 1.599(4) yes
loop_
    _geom_angle_atom_site_label_1
    _geom_angle_atom_site_label_2
    _geom_angle_atom_site_label_3
    _geom_angle_site_symmetry_1
    _geom_angle_site_symmetry_2
    _geom_angle_site_symmetry_3
    _geom_angle
    _geom_angle_publ_flag
    O1 Nb1 O1 1_545 . 1_555 180.0 no
    O1 Nb1 O1 1_545 . 2_555 90.0 no
    O1 Nb1 O4 1_545 . 1_555 90.0 no
    O2 Nb2 O3 1_555 . 1_545 100.17(18) no
    O2 Nb2 O4 1_555 . 1_555 180.0 no
    O3 Nb2 O3 1_545 . 1_555 159.7(4) no
    O3 Nb2 O3 1_545 . 2_555 88.21(6) no
    O3 Nb2 O4 1_545 . 1_555 79.83(18) no
    O1 Ca1 O1 101_445 . 101_545 87.49(16) no
    O1 Ca1 O1 101_445 . 102_545 58.54(9) no
    O1 Ca1 O3 101_445 . 101_545 174.68(17) no
    O1 Ca1 O3 101_445 . 102_545 118.25(6) no
    O1 Ca1 O4 101_445 . 101_445 60.7(2)   no
    O1 Ca1 O4 101_445 . 101_545 119.3(3)   no
    O1 Ca1 O3 101_545 . 101_545 87.19(9) no
    O3 Ca1 O3 101_445 . 101_545 98.1(2)   no
    O3 Ca1 O3 101_445 . 102_545 64.58(12) no
    O3 Ca1 O4 101_445 . 101_455 57.70(19) no
    O3 Ca1 O4 101_445 . 101_545 122.3(3)   no
    O4 Ca1 O4 101_445 . 101_455 90.0000(2)   no
    O4 Ca1 O4 101_445 . 101_555 180.0000(3)   no
    O2 Li1 O2 1_555 . -101_444 180.0 no
_iucr_refine_instructions_details
;
     VERSION   6
      DESCR   lcn_stepsize=0.017
    HSTRY  1 created readexp.tcl 1033 2011-01-26T02:34:02
    HSTRY  2 EXPGUI 1033 1033 (3 changes) -- 01/26/11 02:34:17
    HSTRY  3 EXPTOOL  Win32  Jan 26 02:34:18 2011 P P
    HSTRY  4 EXPTOOL  Win32  Jan 26 02:34:20 2011 P  A
    HSTRY  5 EXPTOOL  Win32  Jan 26 02:34:50 2011 P  H
    HSTRY  6 EXPGUI 1033 1033 (5 changes) -- 01/26/11 02:35:37
    HSTRY  7 EXPGUI 1033 1033 (10 changes) -- 01/26/11 02:37:26
    HSTRY  8 POWPREF Win32  Jan 26 02:37:26 2011
    HSTRY  9 GENLES  Win32  Jan 26 02:37:38 2011 Sdsq= 0.645E+07 S/E= 0.626E-03
    HSTRY 10 GENLES  Win32  Jan 26 02:37:44 2011 Sdsq= 0.645E+07 S/E= 0.106E-05
    HSTRY 11 EXPGUI 1033 1033 (1 changes) -- 01/26/11 02:37:57
    HSTRY 12 GENLES  Win32  Jan 26 02:37:59 2011 Sdsq= 0.443E+07 S/E=  3.23
    HSTRY 13 GENLES  Win32  Jan 26 02:38:08 2011 Sdsq= 0.443E+07 S/E= 0.750E-02
    HSTRY 14 GENLES  Win32  Jan 26 02:38:14 2011 Sdsq= 0.443E+07 S/E= 0.386E-02
    HSTRY 15 GENLES  Win32  Jan 26 02:38:21 2011 Sdsq= 0.443E+07 S/E= 0.189E-02
    HSTRY 16 GENLES  Win32  Jan 26 02:38:26 2011 Sdsq= 0.443E+07 S/E= 0.101E-02
    HSTRY 17 GENLES  Win32  Jan 26 02:38:32 2011 Sdsq= 0.443E+07 S/E= 0.475E-03
    HSTRY 18 GENLES  Win32  Jan 26 02:38:37 2011 Sdsq= 0.443E+07 S/E= 0.260E-03
    HSTRY 19 GENLES  Win32  Jan 26 02:38:42 2011 Sdsq= 0.443E+07 S/E= 0.114E-03
    HSTRY 20 GENLES  Win32  Jan 26 02:38:47 2011 Sdsq= 0.443E+07 S/E= 0.733E-04
    HSTRY 21 GENLES  Win32  Jan 26 02:38:52 2011 Sdsq= 0.443E+07 S/E= 0.381E-04
    HSTRY 22 GENLES  Win32  Jan 26 02:38:58 2011 Sdsq= 0.443E+07 S/E= 0.206E-04
    HSTRY 23 GENLES  Win32  Jan 26 02:39:03 2011 Sdsq= 0.443E+07 S/E= 0.130E-04
    HSTRY 24 GENLES  Win32  Jan 26 02:39:10 2011 Sdsq= 0.443E+07 S/E= 0.653E-05
    HSTRY 25 EXPGUI 1033 1033 (1 changes) -- 01/26/11 02:39:31
    HSTRY 26 GENLES  Win32  Jan 26 02:39:32 2011 Sdsq= 0.434E+07 S/E=  1.42
    HSTRY 27 GENLES  Win32  Jan 26 02:39:39 2011 Sdsq= 0.433E+07 S/E= 0.108
    HSTRY 28 GENLES  Win32  Jan 26 02:39:45 2011 Sdsq= 0.433E+07 S/E= 0.126E-01
    HSTRY 29 GENLES  Win32  Jan 26 02:39:49 2011 Sdsq= 0.433E+07 S/E= 0.819E-02
    HSTRY 30 EXPGUI 1033 1033 (1 changes) -- 01/26/11 02:40:06
    HSTRY 31 GENLES  Win32  Jan 26 02:40:07 2011 Sdsq= 0.171E+07 S/E= 0.430
    HSTRY 32 EXPGUI 1033 1033 (1 changes) -- 01/26/11 02:40:18
    HSTRY 33 GENLES  Win32  Jan 26 02:40:20 2011 Sdsq= 0.145E+07 S/E=  2.80
    HSTRY 34 EXPGUI 1033 1033 (1 changes) -- 01/26/11 02:40:26
    HSTRY 35 GENLES  Win32  Jan 26 02:40:27 2011 Sdsq= 0.141E+07 S/E= 0.569E-02
    HSTRY 36 EXPGUI 1033 1033 (1 changes) -- 01/26/11 02:40:32
    HSTRY 37 EXPGUI 1033 1033 (2 changes) -- 01/26/11 02:40:42
    HSTRY 38 GENLES  Win32  Jan 26 02:40:43 2011 Sdsq= 0.134E+07 S/E= 0.186E-02
    HSTRY 39 EXPGUI 1033 1033 (1 changes) -- 01/26/11 02:40:53
    HSTRY 40 EXPGUI 1033 1033 (2 changes) -- 01/26/11 02:41:07
    HSTRY 41 POWPREF Win32  Jan 26 02:41:09 2011
    HSTRY 42 GENLES  Win32  Jan 26 02:41:14 2011 Sdsq= 0.108E+07 S/E= 0.306E-02
    HSTRY 43 GENLES  Win32  Jan 26 02:41:28 2011 Sdsq= 0.108E+07 S/E= 0.402E-03
    HSTRY 44 EXPGUI 1033 1033 (1 changes) -- 01/26/11 02:41:51
    HSTRY 45 GENLES  Win32  Jan 26 02:41:55 2011 Sdsq= 0.658E+06 S/E= 0.265E-02
    HSTRY 46 GENLES  Win32  Jan 26 02:42:04 2011 Sdsq= 0.658E+06 S/E= 0.440E-03
    HSTRY 47 EXPGUI 1033 1033 (1 changes) -- 01/26/11 02:42:24
    HSTRY 48 GENLES  Win32  Jan 26 02:42:29 2011 Sdsq= 0.650E+06 S/E= 0.270E-02
    HSTRY 49 GENLES  Win32  Jan 26 02:42:42 2011 Sdsq= 0.650E+06 S/E= 0.967E-03
    HSTRY 50 EXPGUI 1033 1033 (1 changes) -- 01/26/11 02:42:59
    HSTRY 51 GENLES  Win32  Jan 26 02:43:06 2011 Sdsq= 0.598E+06 S/E= 0.895E-02
    HSTRY 52 GENLES  Win32  Jan 26 02:43:17 2011 Sdsq= 0.598E+06 S/E= 0.371E-02
    HSTRY 53 EXPGUI 1033 1033 (1 changes) -- 01/26/11 02:43:39
    HSTRY 54 GENLES  Win32  Jan 26 02:43:42 2011 Sdsq= 0.567E+06 S/E= 0.466E-02
    HSTRY 55 EXPGUI 1033 1033 (1 changes) -- 01/26/11 02:43:54
    HSTRY 56 GENLES  Win32  Jan 26 02:44:02 2011 Sdsq= 0.531E+06 S/E= 0.547E-02
    HSTRY 57 EXPGUI 1033 1033 (1 changes) -- 01/26/11 02:44:15
    HSTRY 58 GENLES  Win32  Jan 26 02:44:20 2011 Sdsq= 0.526E+06 S/E= 0.743E-02
    HSTRY 59 GENLES  Win32  Jan 26 02:44:28 2011 Sdsq= 0.526E+06 S/E= 0.377E-02
    HSTRY 60 EXPGUI 1033 1033 (1 changes) -- 01/26/11 02:44:58
  DSGL CDAT1  DRAD ARAD NOFO
  GNLS  RUN on Jan 26 02:44:29 2011    Total cycles run 152      0.52554E+06
  GNLS CDAT1  MXCY  10
  GNLS SHFTS      0.05      0.00
 AFAC  O     3.048513.2771 2.2868 5.7011 1.5463  .3239  .867032.9089  .2508 RHF
 AFAC  O_    15.999 .5803      .00019
 AFAC  O_SIZ      1.09      0.89 1.40   96 1.40
 AFAC  O_XAB  988.0 590.6 293.1 30.48 17.21 1730. 478.0
 AFAC  O_XF1  0.093 0.072 0.049 0.011 0.006 0.121 0.063-0.002-0.003-0.003
 AFAC  O_XF2  0.073 0.052 0.032 0.006 0.004 0.106 0.044 0.000 0.000 0.000
 AFAC CA     8.626610.4421 7.3873  .6599 1.589985.7484 1.0211178.437 1.3751 RHF
 AFAC CA_     40.08  .470         .43
 AFAC CA_SIZ      2.17      1.97 2.00  007
 AFAC CA_XAB  33250 21230 11410  1264 637.1 52000 16900
 AFAC CA_XF1 -0.199 0.187 0.364 0.226 0.161-1.367 0.278 0.012 0.010 0.000
 AFAC CA_XF2  2.514 1.903 1.286 0.306 0.193 3.369 0.665 0.027 0.026 0.019
 AFAC LI     1.1282 3.9546  .7508 1.0524  .617585.3905  .4653168.261  .0377 RHF
 AFAC LI_     6.941 -.190        70.5
 AFAC LI_SIZ      1.76      1.56 1.60   91
 AFAC LI_XAB  14.32 9.193 5.496 2.268 2.061 2.510 7.990
 AFAC LI_XF1  0.002 0.002 0.001 0.000 0.000 0.004 0.001-0.001-0.001-0.001
 AFAC LI_XF2  0.001 0.001 0.000 0.000 0.000 0.001 0.000 0.000 0.000 0.000
 AFAC NB    17.61421.1886512.014411.76604.04183.2047853.5334669.79573.75591*RHF
 AFAC NB   M  .3946 49.230 1.3197 14.822 -.7269  9.616  .0000   .000  .0129
 AFAC NB   N 7.4796 33.179 5.0884 11.571 -.0281  1.564  .0000   .000  .0047 2.00
 AFAC NB_    92.906 .7054        1.15
 AFAC NB_SIZ      1.67      1.47 2.30  007
 AFAC NB_XAB  66630 42560 22960  2617  9200104000 33300
 AFAC NB_XF1  0.121 0.107-0.112-2.073-0.828-0.166 0.050 0.147 0.137 0.090
 AFAC NB_XF2  4.876 3.677 2.483 0.622 2.840 6.580 3.213 0.534 0.502 0.380
 EXPR  HTYP1  PXC
 EXPR  NATYP    4
 EXPR  NHST     1
 EXPR ATYP 1  NB          2      1.67      1.47 2.30  007
 EXPR ATYP 2  CA          1      2.17      1.97 2.00  007
 EXPR ATYP 3  O           4      1.09 8.90E-001 1.40   96 1.40
 EXPR ATYP 4  LI          1      1.76      1.56 1.60   91
 EXPR NPHAS     1    0    0    0    0    0    0    0    0
 REFN GDNFT  Reduced CHI**2 =  75.02     for   51 variables
 REFN RPOWD     0.0760    0.0497   7056 5.25543E+05    0.0000    0.0000     0
 REFN STATS  Cycle 152 There were  7056 observations. Total CHI**2 = 5.2554E+05
CRS1    PNAM  from E:/gsas/MyWork/LI2CA1.5NB3O10.EXP
CRS1   NATOM    8
CRS1  ABC     3.878798  3.878798 26.266872    Y    0
CRS1  ABCSIG  0.000056  0.000056  0.000449
CRS1  ANGLES   90.0000   90.0000   90.0000
CRS1  ANGSIG    0.0000    0.0000    0.0000
CRS1  AT  1A  NB        0.000000  0.000000  0.000000  1.000000NB1        2 000
CRS1  AT  1B  0.011163                                                    I XU
CRS1  AT  2A  NB        0.000000  0.000000  0.154419  1.000000NB2        4 000
CRS1  AT  2B  0.011163                                                    I XU
CRS1  AT  3A  CA        0.000000  0.000000  0.577145  0.750000Ca1        4 000
CRS1  AT  3B  0.015658                                                    I XU
CRS1  AT  4A  O         0.000000  0.500000  0.000000  1.000000O1         4 000
CRS1  AT  4B  0.013238                                                    I XU
CRS1  AT  5A  O         0.000000  0.000000  0.218727  1.000000O2         4 000
CRS1  AT  5B  0.013238                                                    I XU
CRS1  AT  6A  O         0.000000  0.500000  0.141175  1.000000O3         8 000
CRS1  AT  6B  0.013238                                                    I XU
CRS1  AT  7A  O         0.000000  0.000000  0.077176  1.000000O4         4 000
CRS1  AT  7B  0.013238                                                    I XU
CRS1  AT  8A  LI        0.250000  0.250000  0.250000  0.500000LI1        8 000
CRS1  AT  8B  0.018163                                                    I XU
CRS1  CELVOL        395.187          0.016
CRS1  CHMF 1  NB            3.00
CRS1  CHMF 2  CA            1.50
CRS1  CHMF 3  O            10.00
CRS1  CHMF 4  LI            2.00
CRS1  SG SYM  I 4/m m m
CRS1  SPAXIS    0    0    1
HAP1 1 ZONE     0    0    0    0
HAP1 1EXTPOW    0.00000E+00    N    0
HAP1 1NAXIS     1
HAP1 1PHSFR      1.0000        N    0
HAP1 1PRCF      2   18   0.00100     YYYNY N
HAP1 1PRCF 1   0.149621E+03  -0.120364E+03   0.315731E+02   0.100000E+01
HAP1 1PRCF 2   0.178397E+02   0.000000E+00   0.000000E+00   0.000000E+00
HAP1 1PRCF 3   0.000000E+00   0.000000E+00   0.000000E+00   0.000000E+00
HAP1 1PRCF 4   0.000000E+00   0.000000E+00   0.000000E+00   0.000000E+00
HAP1 1PRCF 5   0.000000E+00   0.000000E+00
HAP1 1PREFO1  0.893413  1.000000  0.000000  0.000000  1.000000   YN    0    0
HAP1 1RADDAM    0.00000E+00    N    0      0.00
HST  1  HFIL  lcn_17.gsa
HST  1  HNAM  E:\gsas\MyWork\lcn_17\lcn_17.UDF
HST  1  IFIL  inst_xry.prm
HST  1 BANK     1
HST  1 BIGFO   0.264925E+07
HST  1 CHANS         0         1      7059 259151936      7060    0    0
HST  1 EPHAS    0    0    0    0    0    0    0    0    0    Y
HST  1 ICONR  1.540500  1.544300       0.0         0       0.7    0
HST  1 ICONS 1.5405999 1.5444300   4.02489    Z    0   0.70000    0   0.50000
HST  1 IRAD     3
HST  1 MAXRF   52
HST  1 NEXC     2
HST  1 NFOBS  302    0    0    0    0    0    0    0    0
HST  1 NPHAS    1    0    0    0    0    0    0    0    0
HST  1 NREF   304    0.8499    Y    Y
HST  1 R-FAC  302   0.06796   9.372256E+07
HST  1 RPOWD    0.0760    0.0497   7056 5.25543E+05    0.0000    0.0000    0
HST  1 TRNGE  10.00400 129.99001
HST  1 WREXP    0.0088
HST  1ABSCOR   0.000000E+00   0.000000E+00    N    0
HST  1BAKGD     1   36    Y    0    Y
HST  1BAKGD1   0.102298E+05  -0.317807E+04   0.242318E+04  -0.808112E+03
HST  1BAKGD2   0.540944E+03  -0.198924E+03   0.271065E+03   0.944177E+02
HST  1BAKGD3   0.234644E+03   0.188507E+03   0.146243E+03   0.265504E+03
HST  1BAKGD4  -0.116147E+02   0.518836E+02   0.137742E+03   0.263316E+02
HST  1BAKGD5  -0.536065E+02   0.380136E+01   0.279859E+03  -0.568162E+02
HST  1BAKGD6  -0.603405E+02   0.505886E+02   0.418504E+02   0.938150E+01
HST  1BAKGD7  -0.488258E+02  -0.205686E+02  -0.498098E+02   0.747145E+02
HST  1BAKGD8  -0.375745E+02   0.905252E+02  -0.212918E+02  -0.561545E+02
HST  1BAKGD9   0.932266E+00  -0.178446E+02  -0.279120E+02  -0.266006E+01
HST  1CHI       0.0000
HST  1DETAZM    0.0000
HST  1EXC  1     0.000     0.000
HST  1EXC  2   130.007  1000.000
HST  1EXMNMX   1.00000   1.00000
HST  1HSCALE     651.43        Y    0
HST  1I HEAD  DUMMY INCIDENT SPECTRUM FOR X-RAY DIFFRACTOMETER
HST  1I ITYP    0    0.0000  180.0000         1
HST  1MNREF     0    1.0000
HST  1ODMNMX   0.84444   1.40236
HST  1OMEGA     0.0000    Y
HST  1PHI       0.0000
HST  1PRCF1     2    6      0.01
HST  1PRCF11   2.000000E+00  -2.000000E+00   5.000000E+00   0.100000E+01
HST  1PRCF12   0.100000E+01   0.000000E+00
HST  1PRCF2     3    8      0.01
HST  1PRCF21   2.000000E+00  -2.000000E+00   5.000000E+00   0.100000E+00
HST  1PRCF22   0.000000E+00   0.000000E+00   0.150000E-01   0.150000E-01
HST  1PRCF3     4   12      0.01
HST  1PRCF31   2.000000E+00  -2.000000E+00   5.000000E+00   0.000000E+00
HST  1PRCF32   0.100000E+00   0.000000E+00   0.000000E+00   0.000000E+00
HST  1PRCF33   0.000000E+00   0.150000E-01   0.150000E-01   0.750000E+00
HST  1RSP    0.0457 0.0507 0.0700 0.0671 0.0603 0.0488 0.0243 0.0384 0.0000
HST  1RSPA   0.0873 0.0708 0.1073 0.0961 0.0828 0.0830 0.0350 0.0498 0.0000
HST  1RSPTT  10.00 23.32 36.66 49.99 63.32 76.66 89.99103.32116.66  0.00
HST  1RSPW   0.0818 0.0749 0.0954 0.0854 0.0940 0.0712 0.0362 0.0568 0.0000
HST  1RSPWA  0.1108 0.0916 0.1326 0.1203 0.1381 0.1209 0.0547 0.0792 0.0000
HST  1TRMNMX   1.00000   1.00000
LNCN   1   1  1ALLUISO  1.0000
ZZZZZZZZZZZZ  Last EXP file record
CIF AUTHOR    zhubaichuan
HST  1 INAME  X-ray
;
