# Supplementary material for: Li2Ca1.5Nb3O10 from X-ray powder data
Source: Acta Crystallogr Sect E Struct Rep Online. 2011 Mar 12;67(Pt 4):i25. doi: 10.1107/S160053681100688X (PMC3100027; doi:10.1107/S160053681100688X)
Supplement: Supplementary file 2 [file e-67-00i25-Isup2.rtv]

data_I
_pd_meas_2theta_range_min              10.00435563
_pd_meas_2theta_range_max              129.99126689
_pd_meas_2theta_range_inc              0.0167113
_pd_proc_2theta_range_min              10.004
_pd_proc_2theta_range_max              129.939
_pd_proc_2theta_range_inc              0.017

loop_
      _pd_meas_counts_total
      _pd_proc_ls_weight
      _pd_proc_intensity_bkg_calc
      _pd_calc_intensity_total
  17362.0     0.0000576   17478.78125   17478.81641
  17820.0     0.0000561   17501.60156   17501.61914
  17836.0     0.0000561   17521.52344   17521.52734
  17783.0     0.0000562   17538.68359   17538.67383
  17567.0     0.0000569   17553.20508   17553.18555
  17605.0     0.0000568   17565.22070   17565.19141
  17764.0     0.0000563   17574.84961   17574.81445
  17965.0     0.0000557   17582.21289   17582.17188
  17480.0     0.0000572   17587.42383   17587.37891
  17728.0     0.0000564   17590.59375   17590.54492
  17624.0     0.0000567   17591.82813   17591.77930
  17460.0     0.0000573   17591.23242   17591.18164
  17303.0     0.0000578   17588.90430   17588.85547
  17340.0     0.0000577   17584.94336   17584.89453
  17313.0     0.0000578   17579.43945   17579.39258
  17369.0     0.0000576   17572.48633   17572.44141
  17391.0     0.0000575   17564.16797   17564.12500
  17591.0     0.0000568   17554.56836   17554.52930
  17550.0     0.0000570   17543.76953   17543.73438
  17524.0     0.0000571   17531.84766   17531.81641
  17287.0     0.0000578   17518.88086   17518.85352
  17273.0     0.0000579   17504.93555   17504.91211
  17419.0     0.0000574   17490.08789   17490.06836
  17346.0     0.0000577   17474.40039   17474.38477
  17309.0     0.0000578   17457.93750   17457.92578
  17452.0     0.0000573   17440.76367   17440.75586
  17317.0     0.0000577   17422.93555   17422.93164
  17085.0     0.0000585   17404.51172   17404.51367
  17051.0     0.0000586   17385.54883   17385.55469
  17251.0     0.0000580   17366.09570   17366.10352
  17376.0     0.0000576   17346.20508   17346.21680
  17294.0     0.0000578   17325.92383   17325.93945
  17225.0     0.0000581   17305.30078   17305.31836
  17194.0     0.0000582   17284.37891   17284.39844
  17105.0     0.0000585   17263.19727   17263.22070
  17105.0     0.0000585   17241.80078   17241.82813
  17153.0     0.0000583   17220.22852   17220.25586
  17253.0     0.0000580   17198.51563   17198.54492
  17108.0     0.0000585   17176.69922   17176.72852
  17167.0     0.0000583   17154.80859   17154.83984
  17104.0     0.0000585   17132.88086   17132.91211
  17201.0     0.0000581   17110.94141   17110.97461
  17293.0     0.0000578   17089.02344   17089.05859
  17054.0     0.0000586   17067.15430   17067.18945
  17051.0     0.0000586   17045.35742   17045.39063
  16982.0     0.0000589   17023.66016   17023.69141
  17099.0     0.0000585   17002.08203   17002.11328
  17156.0     0.0000583   16980.65039   16980.68164
  17035.0     0.0000587   16959.38281   16959.41211
  17129.0     0.0000584   16938.29883   16938.32617
  16965.0     0.0000589   16917.41797   16917.44336
  16898.0     0.0000592   16896.75586   16896.77930
  16838.0     0.0000594   16876.33008   16876.35156
  16922.0     0.0000591   16856.15820   16856.17578
  17095.0     0.0000585   16836.24609   16836.26367
  16836.0     0.0000594   16816.61719   16816.63086
  17062.0     0.0000586   16797.27734   16797.28711
  16698.0     0.0000599   16778.24023   16778.24805
  16917.0     0.0000591   16759.51563   16759.51953
  16738.0     0.0000597   16741.11133   16741.11328
  16829.0     0.0000594   16723.03906   16723.03711
  16653.0     0.0000600   16705.30273   16705.29688
  16785.0     0.0000596   16687.91406   16687.90430
  16913.0     0.0000591   16670.87695   16670.86328
  17050.0     0.0000587   16654.19531   16654.17773
  16731.0     0.0000598   16637.87695   16637.85547
  16679.0     0.0000600   16621.92383   16621.90039
  16748.0     0.0000597   16606.34375   16606.31445
  16779.0     0.0000596   16591.13477   16591.10352
  16824.0     0.0000594   16576.30078   16576.26563
  16650.0     0.0000601   16561.84570   16561.80664
  16527.0     0.0000605   16547.76758   16547.72461
  16703.0     0.0000599   16534.07031   16534.02344
  16617.0     0.0000602   16520.75391   16520.70117
  16677.0     0.0000600   16507.81250   16507.75977
  16664.0     0.0000600   16495.25391   16495.19531
  16770.0     0.0000596   16483.07227   16483.00977
  16738.0     0.0000597   16471.26563   16471.20117
  16494.0     0.0000606   16459.83594   16459.76758
  16459.0     0.0000608   16448.77539   16448.70508
  16432.0     0.0000609   16438.08594   16438.01172
  16621.0     0.0000602   16427.76172   16427.68555
  16740.0     0.0000597   16417.80078   16417.72266
  16538.0     0.0000605   16408.20117   16408.11914
  16492.0     0.0000606   16398.95313   16398.86914
  16469.0     0.0000607   16390.05859   16389.97266
  16422.0     0.0000609   16381.51074   16381.42188
  16364.0     0.0000611   16373.30371   16373.21387
  16285.0     0.0000614   16365.43457   16365.34277
  16389.0     0.0000610   16357.89648   16357.80273
  16405.0     0.0000610   16350.68457   16350.58984
  16380.0     0.0000611   16343.79395   16343.69727
  16501.0     0.0000606   16337.21680   16337.12012
  16484.0     0.0000607   16330.94922   16330.85156
  16382.0     0.0000610   16324.98340   16324.88477
  16359.0     0.0000611   16319.31445   16319.21582
  16337.0     0.0000612   16313.93457   16313.83691
  16385.0     0.0000610   16308.83887   16308.74121
  16354.0     0.0000611   16304.01953   16303.92188
  16268.0     0.0000615   16299.46973   16299.37305
  16144.0     0.0000619   16295.18262   16295.08691
  16156.0     0.0000619   16291.15137   16291.05664
  16195.0     0.0000617   16287.36914   16287.27539
  16372.0     0.0000611   16283.82715   16283.73535
  16227.0     0.0000616   16280.52148   16280.43066
  16122.0     0.0000620   16277.44141   16277.35254
  16154.0     0.0000619   16274.58105   16274.49512
  16271.0     0.0000615   16271.93359   16271.84961
  16237.0     0.0000616   16269.49121   16269.40918
  16365.0     0.0000611   16267.24609   16267.16797
  16449.0     0.0000608   16265.19141   16265.11621
  16097.0     0.0000621   16263.31934   16263.24707
  15985.0     0.0000626   16261.62305   16261.55371
  16127.0     0.0000620   16260.09375   16260.02832
  16145.0     0.0000619   16258.72559   16258.66406
  16102.0     0.0000621   16257.50977   16257.45215
  16169.0     0.0000618   16256.43945   16256.38574
  16061.0     0.0000623   16255.50781   16255.45898
  16224.0     0.0000616   16254.70703   16254.66211
  16205.0     0.0000617   16254.02930   16253.99023
  16152.0     0.0000619   16253.46875   16253.43359
  16286.0     0.0000614   16253.01660   16252.98730
  16279.0     0.0000614   16252.66602   16252.64160
  16530.0     0.0000605   16252.41016   16252.39160
  16253.0     0.0000615   16252.24316   16252.22949
  16130.0     0.0000620   16252.15527   16252.14746
  16120.0     0.0000620   16252.14160   16252.13965
  16289.0     0.0000614   16252.19434   16252.19824
  16387.0     0.0000610   16252.30762   16252.31738
  16323.0     0.0000613   16252.47363   16252.48926
  16372.0     0.0000611   16252.68555   16252.70898
  16206.0     0.0000617   16252.93848   16252.96777
  16269.0     0.0000615   16253.22363   16253.25977
  16055.0     0.0000623   16253.53711   16253.57910
  15997.0     0.0000625   16253.87012   16253.91992
  16009.0     0.0000625   16254.21777   16254.27441
  15960.0     0.0000627   16254.57324   16254.63672
  16064.0     0.0000623   16254.93164   16255.00195
  16108.0     0.0000621   16255.28613   16255.36328
  16148.0     0.0000619   16255.62988   16255.71484
  16100.0     0.0000621   16255.95898   16287.08789
  15971.0     0.0000626   16256.26660   16288.35645
  15795.0     0.0000633   16256.54785   16305.11621
  15907.0     0.0000629   16256.79590   16306.89160
  15840.0     0.0000631   16257.00586   16308.70313
  15759.0     0.0000635   16257.17480   16310.54980
  15778.0     0.0000634   16257.29395   16312.42871
  15959.0     0.0000627   16257.36035   16314.34375
  15981.0     0.0000626   16257.36816   16316.29395
  15969.0     0.0000626   16257.31348   16318.28320
  15946.0     0.0000627   16257.19141   16320.30957
  15763.0     0.0000634   16256.99707   16322.38086
  15724.0     0.0000636   16256.72461   16324.49707
  15530.0     0.0000644   16256.37207   16326.66504
  15581.0     0.0000642   16255.93262   16328.88965
  15940.0     0.0000627   16255.40430   16331.17969
  15957.0     0.0000627   16254.78125   16333.53906
  15815.0     0.0000632   16254.06055   16335.98145
  15813.0     0.0000632   16253.23828   16338.51367
  15755.0     0.0000635   16252.31055   16341.15332
  15535.0     0.0000644   16251.27344   16343.90820
  15726.0     0.0000636   16250.12402   16346.80078
  15677.0     0.0000638   16248.85742   16349.84473
  15664.0     0.0000638   16247.47168   16353.06348
  15706.0     0.0000637   16245.96289   16356.48145
  15632.0     0.0000640   16244.33008   16360.12500
  15574.0     0.0000642   16242.56738   16364.02734
  15820.0     0.0000632   16240.67188   16368.22168
  15826.0     0.0000632   16238.64355   16372.75098
  15698.0     0.0000637   16236.47754   16377.66016
  15629.0     0.0000640   16234.17188   16383.00488
  15764.0     0.0000634   16231.72461   16388.84375
  15572.0     0.0000642   16229.13281   16395.24805
  15783.0     0.0000634   16226.39355   16402.30078
  15981.0     0.0000626   16223.50488   16410.09180
  15846.0     0.0000631   16220.46680   16418.73438
  15759.0     0.0000635   16217.27441   16428.35156
  15987.0     0.0000626   16213.92871   16439.09180
  16380.0     0.0000611   16210.42578   16451.13086
  16336.0     0.0000612   16206.76465   16464.66992
  16235.0     0.0000616   16202.94531   16479.95703
  16391.0     0.0000610   16198.96289   16497.27344
  16654.0     0.0000600   16194.81934   16516.97070
  16977.0     0.0000589   16190.51172   16539.46484
  17342.0     0.0000577   16186.03906   16565.25977
  17633.0     0.0000567   16181.40137   16594.97852
  17775.0     0.0000563   16176.59570   16629.38281
  17882.0     0.0000559   16171.62305   16669.41797
  18157.0     0.0000551   16166.48145   16716.27734
  18708.0     0.0000535   16161.17090   16771.47461
  18986.0     0.0000527   16155.69043   16836.93750
  19403.0     0.0000515   16150.03906   16915.21875
  20194.0     0.0000495   16144.21680   17009.79492
  21061.0     0.0000475   16138.22461   17125.86523
  22060.0     0.0000453   16132.05859   17272.44531
  23270.0     0.0000430   16125.72363   17467.79297
  24397.0     0.0000410   16119.21484   17752.61328
  25447.0     0.0000393   16112.53418   18216.87891
  26768.0     0.0000374   16105.68262   19044.88477
  28873.0     0.0000346   16098.65918   20570.09375
  31486.0     0.0000318   16091.46387   23304.85547
  34649.0     0.0000289   16084.09766   27884.67969
  38573.0     0.0000259   16076.55957   34863.05469
  43954.0     0.0000228   16068.85156   44367.72266
  51438.0     0.0000194   16060.97266   55715.95703
  61536.0     0.0000163   16052.92676   67145.22656
  72881.0     0.0000137   16044.70898   75916.14844
  82284.0     0.0000122   16036.32422   79324.81250
  84368.0     0.0000119   16027.77148   76389.30469
  77577.0     0.0000129   16019.05273   68221.73438
  63007.0     0.0000159   16010.16699   57194.18359
  46068.0     0.0000217   16001.11719   45901.41797
  32522.0     0.0000307   15991.90332   36199.28516
  24018.0     0.0000416   15982.52637   28894.07227
  19695.0     0.0000508   15972.98633   23962.56445
  17855.0     0.0000560   15963.28809   20924.75781
  17339.0     0.0000577   15953.42773   19177.50781
  17009.0     0.0000588   15943.41113   18205.58789
  16665.0     0.0000600   15933.23730   17654.64648
  16362.0     0.0000611   15922.90625   17317.64648
  16235.0     0.0000616   15912.42285   17088.00586
  16088.0     0.0000622   15901.78613   16915.46094
  15935.0     0.0000628   15890.99805   16777.15234
  15645.0     0.0000639   15880.06055   16662.09375
  15689.0     0.0000637   15868.97461   16564.29297
  15695.0     0.0000637   15857.74219   16479.93945
  15608.0     0.0000641   15846.36426   16406.30859
  15683.0     0.0000638   15834.84375   16341.36621
  15735.0     0.0000636   15823.18262   16283.52832
  15731.0     0.0000636   15811.38086   16231.54785
  15603.0     0.0000641   15799.44238   16184.44531
  15388.0     0.0000650   15787.36816   16141.41797
  15650.0     0.0000639   15775.15918   16101.83203
  15530.0     0.0000644   15762.81836   16065.15723
  15521.0     0.0000644   15750.34668   16030.96191
  15566.0     0.0000642   15737.74805   15998.89355
  15570.0     0.0000642   15725.02148   15968.64844
  15692.0     0.0000637   15712.17188   15939.98145
  15683.0     0.0000638   15699.20020   15912.68164
  15643.0     0.0000639   15686.10840   15886.56738
  15679.0     0.0000638   15672.89941   15861.49121
  15585.0     0.0000642   15659.57422   15837.31836
  15626.0     0.0000640   15646.13574   15813.94336
  15745.0     0.0000635   15632.58594   15791.26465
  15553.0     0.0000643   15618.92578   15769.19922
  15439.0     0.0000648   15605.15918   15747.67871
  15311.0     0.0000653   15591.28711   15726.63574
  15311.0     0.0000653   15577.31445   15706.02051
  15336.0     0.0000652   15563.24121   15685.77930
  15348.0     0.0000652   15549.06934   15665.87402
  15353.0     0.0000651   15534.80176   15646.26465
  15383.0     0.0000650   15520.44141   15626.92090
  15314.0     0.0000653   15505.99023   15607.81348
  15375.0     0.0000650   15491.44922   15588.91406
  15421.0     0.0000648   15476.82324   15570.20313
  15394.0     0.0000650   15462.11133   15551.65625
  15337.0     0.0000652   15447.31934   15533.26172
  15312.0     0.0000653   15432.44824   15515.00195
  15520.0     0.0000644   15417.49902   15496.85938
  15437.0     0.0000648   15402.47559   15478.82422
  15370.0     0.0000651   15387.38086   15460.88574
  15398.0     0.0000649   15372.21582   15443.03125
  15308.0     0.0000653   15356.98438   15425.25586
  15200.0     0.0000658   15341.68652   15407.54980
  15154.0     0.0000660   15326.32617   15389.90430
  15078.0     0.0000663   15310.90625   15372.31836
  15077.0     0.0000663   15295.42676   15354.77832
  15202.0     0.0000658   15279.89355   15337.28809
  15170.0     0.0000659   15264.30664   15319.83789
  15094.0     0.0000663   15248.66992   15302.42773
  15163.0     0.0000660   15232.98438   15285.05078
  15250.0     0.0000656   15217.25195   15267.70703
  15054.0     0.0000664   15201.47754   15250.39355
  15083.0     0.0000663   15185.66016   15202.20313
  15099.0     0.0000662   15169.80566   15185.84863
  15203.0     0.0000658   15153.91309   15154.08984
  15155.0     0.0000660   15137.98535   15138.15625
  15165.0     0.0000659   15122.02832   15122.19238
  15122.0     0.0000661   15106.04199   15106.19922
  14891.0     0.0000672   15090.02441   15090.17676
  14997.0     0.0000667   15073.98535   15074.13086
  15069.0     0.0000664   15057.92188   15058.06152
  15139.0     0.0000661   15041.83887   15041.97266
  15101.0     0.0000662   15025.73828   15025.86523
  15052.0     0.0000664   15009.62012   15009.74121
  14910.0     0.0000671   14993.48926   14993.60352
  14607.0     0.0000685   14977.34473   14977.45410
  14886.0     0.0000672   14961.19336   14961.29688
  15017.0     0.0000666   14945.03613   14945.13281
  14834.0     0.0000674   14928.87012   14928.96094
  14930.0     0.0000670   14912.70410   14912.78906
  14852.0     0.0000673   14896.53613   14896.61523
  14981.0     0.0000668   14880.37109   14880.44434
  14802.0     0.0000676   14864.20898   14864.27637
  14940.0     0.0000669   14848.05176   14848.11328
  14778.0     0.0000677   14831.90332   14831.95898
  14895.0     0.0000671   14815.76270   14815.81348
  14890.0     0.0000672   14799.63574   14799.68066
  14702.0     0.0000680   14783.52344   14783.56348
  14638.0     0.0000683   14767.42480   14767.45898
  14492.0     0.0000690   14751.34473   14751.37402
  14822.0     0.0000675   14735.28418   14735.30762
  14546.0     0.0000687   14719.24609   14719.26465
  14610.0     0.0000684   14703.23145   14703.24512
  14672.0     0.0000682   14687.24121   14687.25000
  14669.0     0.0000682   14671.28027   14671.28320
  14630.0     0.0000684   14655.34570   14655.34375
  14612.0     0.0000684   14639.44336   14639.43652
  14531.0     0.0000688   14623.57617   14623.56348
  14391.0     0.0000695   14607.73926   14607.72266
  14454.0     0.0000692   14591.94141   14591.91992
  14590.0     0.0000685   14576.18066   14576.15430
  14728.0     0.0000679   14560.45996   14560.42969
  14611.0     0.0000684   14544.78125   14544.74609
  14397.0     0.0000695   14529.14453   14529.10547
  14443.0     0.0000692   14513.55273   14513.50977
  14586.0     0.0000686   14498.00586   14497.95801
  14564.0     0.0000687   14482.50879   14482.45703
  14517.0     0.0000689   14467.06152   14467.00586
  14446.0     0.0000692   14451.66309   14451.60352
  14359.0     0.0000696   14436.31836   14436.25488
  14220.0     0.0000703   14421.02637   14420.95898
  14311.0     0.0000699   14405.79102   14405.72070
  14287.0     0.0000700   14390.61328   14390.53906
  14236.0     0.0000702   14375.49121   14375.41406
  14360.0     0.0000696   14360.43066   14360.34961
  14343.0     0.0000697   14345.42871   14345.34473
  14290.0     0.0000700   14330.49121   14330.40332
  14242.0     0.0000702   14315.61719   14315.52637
  14210.0     0.0000704   14300.80566   14300.71289
  14252.0     0.0000702   14286.06250   14285.96680
  14236.0     0.0000702   14271.38574   14271.28711
  14230.0     0.0000703   14256.77734   14256.67578
  14290.0     0.0000700   14242.23926   14242.13477
  14345.0     0.0000697   14227.77051   14227.66309
  14147.0     0.0000707   14213.37500   14213.26563
  14210.0     0.0000704   14199.05078   14198.93945
  14278.0     0.0000700   14184.80078   14184.68652
  14166.0     0.0000706   14170.62695   14170.51074
  14171.0     0.0000706   14156.52734   14156.41016
  14183.0     0.0000705   14142.50684   14142.38672
  14139.0     0.0000707   14128.56250   14128.44141
  14261.0     0.0000701   14114.69824   14114.57422
  14293.0     0.0000700   14100.91309   14100.78809
  14076.0     0.0000710   14087.20801   14087.08203
  13865.0     0.0000721   14073.58496   14073.45801
  14059.0     0.0000711   14060.04395   14059.91504
  14143.0     0.0000707   14046.58594   14046.45508
  14141.0     0.0000707   14033.21191   14033.08105
  14109.0     0.0000709   14019.92285   14019.79102
  14156.0     0.0000706   14006.71875   14006.58594
  14113.0     0.0000709   13993.60059   13993.46582
  14154.0     0.0000707   13980.56836   13980.43359
  14127.0     0.0000708   13967.62500   13967.48926
  14028.0     0.0000713   13954.76758   13954.63184
  14090.0     0.0000710   13942.00000   13941.86328
  14047.0     0.0000712   13929.31934   13929.18262
  14111.0     0.0000709   13916.73047   13916.59375
  14012.0     0.0000714   13904.23145   13904.09375
  13903.0     0.0000719   13891.82129   13891.68359
  13986.0     0.0000715   13879.50391   13879.36621
  13936.0     0.0000718   13867.27637   13867.13965
  13858.0     0.0000722   13855.14160   13855.00488
  13903.0     0.0000719   13843.10059   13842.96289
  13914.0     0.0000719   13831.14941   13831.01270
  14024.0     0.0000713   13819.29297   13819.15625
  13973.0     0.0000716   13807.52734   13807.39160
  13922.0     0.0000718   13795.85840   13795.72266
  13983.0     0.0000715   13784.28125   13784.14648
  13960.0     0.0000716   13772.79883   13772.66504
  13840.0     0.0000723   13761.41016   13761.27734
  14006.0     0.0000714   13750.11621   13749.98438
  14059.0     0.0000711   13738.91699   13738.78516
  13875.0     0.0000721   13727.81348   13727.68262
  13946.0     0.0000717   13716.80371   13716.67383
  13888.0     0.0000720   13705.88965   13705.76074
  13902.0     0.0000719   13695.06836   13694.94141
  13891.0     0.0000720   13684.34570   13684.21973
  13760.0     0.0000727   13673.71582   13673.59082
  13788.0     0.0000725   13663.18164   13663.05859
  13873.0     0.0000721   13652.74316   13652.62207
  13988.0     0.0000715   13642.40039   13642.28027
  13783.0     0.0000726   13632.15137   13632.03320
  13708.0     0.0000730   13621.99902   13621.88281
  13778.0     0.0000726   13611.94043   13611.82520
  13712.0     0.0000729   13601.97852   13601.86523
  13730.0     0.0000728   13592.10840   13591.99707
  13682.0     0.0000731   13582.33594   13582.22656
  13749.0     0.0000727   13572.65625   13572.54883
  13705.0     0.0000730   13563.07227   13562.96582
  13706.0     0.0000730   13553.58203   13553.47754
  13568.0     0.0000737   13544.18457   13544.08301
  13746.0     0.0000727   13534.88184   13534.78223
  13602.0     0.0000735   13525.67285   13525.57520
  13619.0     0.0000734   13516.55566   13516.45996
  13687.0     0.0000731   13507.53320   13507.43945
  13747.0     0.0000727   13498.60254   13498.51172
  13670.0     0.0000732   13489.76465   13489.67578
  13448.0     0.0000744   13481.01660   13480.93066
  13417.0     0.0000745   13472.36230   13472.27832
  13675.0     0.0000731   13463.79785   13463.71680
  13719.0     0.0000729   13455.32520   13455.24609
  13658.0     0.0000732   13446.94238   13446.86621
  13819.0     0.0000724   13438.65137   13438.57715
  13734.0     0.0000728   13430.44727   13430.37500
  13649.0     0.0000733   13422.33398   13422.26563
  13588.0     0.0000736   13414.30957   13414.24316
  13552.0     0.0000738   13406.37305   13406.30859
  13591.0     0.0000736   13398.52344   13398.46191
  13359.0     0.0000749   13390.76074   13390.70215
  13480.0     0.0000742   13383.08594   13383.03027
  13625.0     0.0000734   13375.49805   13375.44434
  13317.0     0.0000751   13367.99414   13367.94336
  13344.0     0.0000749   13360.57715   13360.52832
  13436.0     0.0000744   13353.24316   13353.19824
  13319.0     0.0000751   13345.99316   13345.95117
  13342.0     0.0000750   13338.82715   13338.78711
  13341.0     0.0000750   13331.74414   13331.70703
  13443.0     0.0000744   13324.74219   13324.70703
  13554.0     0.0000738   13317.82227   13317.79004
  13332.0     0.0000750   13310.98438   13310.95508
  13325.0     0.0000750   13304.22559   13304.19922
  13277.0     0.0000753   13297.54688   13297.52246
  13280.0     0.0000753   13290.94727   13290.92578
  13201.0     0.0000758   13284.42480   13284.40723
  13324.0     0.0000751   13277.98145   13277.96582
  13380.0     0.0000747   13271.61426   13271.60156
  13267.0     0.0000754   13265.32324   13265.31348
  13235.0     0.0000756   13259.10742   13259.09961
  13260.0     0.0000754   13252.96680   13252.96191
  13228.0     0.0000756   13246.90039   13246.89746
  13293.0     0.0000752   13240.90723   13240.90723
  13176.0     0.0000759   13234.98633   13234.98926
  13299.0     0.0000752   13229.13770   13229.14355
  13327.0     0.0000750   13223.36035   13223.36816
  13138.0     0.0000761   13217.65234   13217.66309
  13072.0     0.0000765   13212.01465   13212.02832
  13247.0     0.0000755   13206.44629   13206.46191
  13318.0     0.0000751   13200.94434   13200.96191
  13255.0     0.0000754   13195.51074   13195.53125
  13268.0     0.0000754   13190.14355   13190.16602
  13138.0     0.0000761   13184.84082   13184.86621
  13038.0     0.0000767   13179.60449   13179.63281
  13073.0     0.0000765   13174.43164   13174.46191
  13007.0     0.0000769   13169.32227   13169.35449
  13116.0     0.0000762   13164.27441   13164.30957
  13085.0     0.0000764   13159.28906   13159.32617
  13084.0     0.0000764   13154.36426   13154.40332
  13119.0     0.0000762   13149.49902   13149.54004
  13092.0     0.0000764   13144.69336   13144.73633
  13096.0     0.0000764   13139.94629   13139.99219
  13189.0     0.0000758   13135.25488   13135.30273
  13247.0     0.0000755   13130.62207   13130.67188
  13008.0     0.0000769   13126.04492   13126.09668
  12892.0     0.0000776   13121.52148   13121.57520
  13112.0     0.0000763   13117.05273   13117.10840
  13165.0     0.0000760   13112.63770   13112.69531
  13154.0     0.0000760   13108.27441   13108.33301
  12851.0     0.0000778   13103.96289   13104.02344
  12930.0     0.0000773   13099.70215   13099.76465
  13073.0     0.0000765   13095.49219   13095.55664
  13222.0     0.0000756   13091.32910   13091.39551
  13202.0     0.0000757   13087.21582   13087.28320
  13115.0     0.0000762   13083.14941   13083.21875
  13215.0     0.0000757   13079.12891   13079.20020
  13103.0     0.0000763   13075.15527   13075.22754
  13001.0     0.0000769   13071.22559   13071.29980
  13014.0     0.0000768   13067.33887   13067.41406
  13001.0     0.0000769   13063.49707   13063.57422
  12829.0     0.0000779   13059.69629   13059.77441
  12933.0     0.0000773   13055.93848   13056.01758
  12925.0     0.0000774   13052.21875   13052.29883
  12918.0     0.0000774   13048.54004   13048.62207
  12988.0     0.0000770   13044.90039   13044.98340
  12937.0     0.0000773   13041.29883   13041.38184
  13035.0     0.0000767   13037.73438   13037.81836
  13249.0     0.0000755   13034.20605   13034.29102
  13068.0     0.0000765   13030.71289   13030.79883
  13091.0     0.0000764   13027.25488   13027.34277
  13155.0     0.0000760   13023.83008   13023.91797
  12935.0     0.0000773   13020.43945   13020.52832
  12859.0     0.0000778   13017.08008   13017.16992
  13048.0     0.0000766   13013.75293   13013.84277
  13077.0     0.0000765   13010.45605   13010.54688
  12899.0     0.0000775   13007.18848   13007.27930
  12841.0     0.0000779   13003.95117   13004.04199
  12956.0     0.0000772   13000.74121   13000.83301
  13043.0     0.0000767   12997.55859   12997.65039
  13168.0     0.0000759   12994.40332   12994.49512
  13177.0     0.0000759   12991.27246   12991.36523
  13146.0     0.0000761   12988.16797   12988.26074
  13231.0     0.0000756   12985.08691   12985.17969
  13301.0     0.0000752   12982.03027   12982.12305
  13258.0     0.0000754   12978.99609   12979.08789
  13129.0     0.0000762   12975.98340   12976.07617
  12908.0     0.0000775   12972.99219   12973.08496
  12678.0     0.0000789   12970.02148   12970.11426
  12581.0     0.0000795   12967.07031   12967.16211
  12664.0     0.0000790   12964.13867   12964.23047
  12774.0     0.0000783   12961.22461   12961.31543
  12792.0     0.0000782   12958.32910   12958.41992
  12640.0     0.0000791   12955.44922   12955.54004
  12578.0     0.0000795   12952.58594   12952.67578
  12795.0     0.0000782   12949.73828   12949.82715
  12857.0     0.0000778   12946.90527   12946.99414
  12971.0     0.0000771   12944.08594   12944.17383
  12888.0     0.0000776   12941.28027   12941.36719
  12689.0     0.0000788   12938.48633   12938.57324
  12767.0     0.0000783   12935.70605   12935.79199
  12890.0     0.0000776   12932.93555   12933.02051
  12867.0     0.0000777   12930.17676   12930.26074
  12824.0     0.0000780   12927.42676   12927.50977
  12842.0     0.0000779   12924.68652   12924.76953
  12712.0     0.0000787   12921.95605   12922.03711
  12766.0     0.0000783   12919.23242   12919.31250
  12768.0     0.0000783   12916.51758   12916.59570
  12914.0     0.0000774   12913.80859   12913.88574
  12624.0     0.0000792   12911.10449   12911.18164
  12577.0     0.0000795   12908.40820   12908.48340
  12446.0     0.0000803   12905.71582   12905.79004
  12645.0     0.0000791   12903.02930   12903.10156
  12560.0     0.0000796   12900.34473   12900.41602
  12601.0     0.0000794   12897.66406   12897.73340
  12615.0     0.0000793   12894.98633   12895.05469
  12516.0     0.0000799   12892.31152   12892.37793
  12566.0     0.0000796   12889.63770   12889.70215
  12753.0     0.0000784   12886.96484   12887.02832
  12483.0     0.0000801   12884.29199   12884.35352
  12594.0     0.0000794   12881.62109   12881.68066
  12584.0     0.0000795   12878.94727   12879.00586
  12607.0     0.0000793   12876.27344   12876.33008
  12611.0     0.0000793   12873.59961   12873.65332
  12527.0     0.0000798   12870.92188   12870.97461
  12526.0     0.0000798   12868.24316   12868.29395
  12491.0     0.0000801   12865.56055   12865.60938
  12544.0     0.0000797   12862.87500   12862.92188
  12509.0     0.0000799   12860.18652   12860.23145
  12616.0     0.0000793   12857.49219   12857.53516
  12404.0     0.0000806   12854.79492   12854.83496
  12490.0     0.0000801   12852.09082   12852.12988
  12534.0     0.0000798   12849.38184   12980.05664
  12524.0     0.0000798   12846.66699   12981.36914
  12457.0     0.0000803   12843.94629   12982.86426
  12559.0     0.0000796   12841.21875   13049.66113
  12610.0     0.0000793   12838.48340   13053.56641
  12622.0     0.0000792   12835.74121   13057.78711
  12631.0     0.0000792   12832.99121   13062.34277
  12478.0     0.0000801   12830.23242   13067.25684
  12551.0     0.0000797   12827.46680   13072.55566
  12585.0     0.0000795   12824.69141   13078.26367
  12544.0     0.0000797   12821.90527   13084.41016
  12603.0     0.0000793   12819.11133   13091.02832
  12518.0     0.0000799   12816.30762   13098.15039
  12509.0     0.0000799   12813.49316   13105.81738
  12595.0     0.0000794   12810.66797   13114.06934
  12456.0     0.0000803   12807.83301   13122.95117
  12524.0     0.0000798   12804.98633   13132.51465
  12779.0     0.0000783   12802.12891   13142.81348
  12751.0     0.0000784   12799.25977   13153.91016
  12718.0     0.0000786   12796.37891   13165.87305
  12754.0     0.0000784   12793.48535   13178.77246
  12712.0     0.0000787   12790.58008   13192.69434
  12759.0     0.0000784   12787.66309   13207.72852
  13034.0     0.0000767   12784.73242   13223.97949
  13198.0     0.0000758   12781.79004   13241.56348
  13319.0     0.0000751   12778.83398   13260.60254
  13302.0     0.0000752   12775.86426   13281.24609
  13551.0     0.0000738   12772.88184   13303.65137
  13561.0     0.0000737   12769.88477   13328.00391
  13872.0     0.0000721   12766.87500   13354.51074
  13524.0     0.0000739   12763.85059   13383.40234
  13485.0     0.0000742   12760.81250   13414.95020
  13672.0     0.0000731   12757.75977   13449.45605
  13639.0     0.0000733   12754.69238   13487.27246
  13521.0     0.0000740   12751.61133   13528.80371
  13496.0     0.0000741   12748.51563   13574.51270
  13554.0     0.0000738   12745.40527   13624.94336
  13560.0     0.0000737   12742.28027   13680.72266
  13874.0     0.0000721   12739.13965   13742.59180
  14030.0     0.0000713   12735.98438   13811.42773
  13794.0     0.0000725   12732.81445   13888.25000
  13990.0     0.0000715   12729.62891   13974.30273
  14105.0     0.0000709   12726.42871   14071.04297
  14363.0     0.0000696   12723.21289   14180.25391
  14486.0     0.0000690   12719.98242   14304.10449
  15056.0     0.0000664   12716.73535   14445.22070
  15514.0     0.0000645   12713.47461   14606.88477
  15878.0     0.0000630   12710.19727   14793.14453
  16801.0     0.0000595   12706.90527   15009.12109
  17505.0     0.0000571   12703.59766   15261.33984
  18347.0     0.0000545   12700.27441   15558.12793
  19356.0     0.0000517   12696.93652   15910.45703
  20607.0     0.0000485   12693.58301   16332.89941
  22216.0     0.0000450   12690.21387   16845.98047
  23922.0     0.0000418   12686.83008   17481.35156
  26677.0     0.0000375   12683.43066   18295.18945
  29532.0     0.0000339   12680.01660   19402.72266
  33059.0     0.0000302   12676.58691   21053.04492
  37596.0     0.0000266   12673.14258   23765.25586
  43594.0     0.0000229   12669.68262   28508.35352
  51865.0     0.0000193   12666.20703   36819.67969
  63118.0     0.0000158   12662.71777   50661.68359
  76650.0     0.0000130   12659.21387   71801.31250
  94416.0     0.0000106   12655.69531   100738.19531
  118230.0    8.46e-6     12652.16113   135416.84375
  147022.0    6.80e-6     12648.61328   169997.84375
  179051.0    5.59e-6     12645.05078   195000.67188
  203076.0    4.92e-6     12641.47461   202571.34375
  204770.0    4.88e-6     12637.88379   192995.79688
  183883.0    5.44e-6     12634.27930   170957.40625
  149477.0    6.69e-6     12630.66016   140966.07813
  111657.0    8.96e-6     12627.02734   108808.04688
  78256.0     0.0000128   12623.38184   80126.42969
  51738.0     0.0000193   12619.72266   57782.72266
  33531.0     0.0000298   12616.04980   42077.02734
  24251.0     0.0000412   12612.36426   31925.11719
  20218.0     0.0000495   12608.66504   25766.92578
  18600.0     0.0000538   12604.95313   22148.94531
  17684.0     0.0000565   12601.23047   19993.03516
  16901.0     0.0000592   12597.49414   18623.83789
  16242.0     0.0000616   12593.74414   17673.70703
  15507.0     0.0000645   12589.98340   16960.59180
  15124.0     0.0000661   12586.21094   16395.90430
  14932.0     0.0000670   12582.42676   15935.12207
  14413.0     0.0000694   12578.63184   15552.06348
  14054.0     0.0000712   12574.82422   15229.58789
  13895.0     0.0000720   12571.00586   14955.57910
  13625.0     0.0000734   12567.17773   14720.55273
  13478.0     0.0000742   12563.33887   14517.49219
  13518.0     0.0000740   12559.48926   14340.71289
  13445.0     0.0000744   12555.62793   14185.78027
  13315.0     0.0000751   12551.75977   14049.26953
  13376.0     0.0000748   12547.87988   13928.22363
  13413.0     0.0000746   12543.99219   13820.39063
  13421.0     0.0000745   12540.09473   13723.82129
  13349.0     0.0000749   12536.18750   13636.93457
  13328.0     0.0000750   12532.27148   13558.48145
  13378.0     0.0000747   12528.34863   13487.30762
  13203.0     0.0000757   12524.41699   13422.53027
  13329.0     0.0000750   12520.47754   13363.33984
  13275.0     0.0000753   12516.52930   13309.06348
  13277.0     0.0000753   12512.57617   13259.16992
  13343.0     0.0000749   12508.61426   13213.13379
  13566.0     0.0000737   12504.64648   13170.55469
  13632.0     0.0000734   12500.67188   13131.04883
  13578.0     0.0000736   12496.68945   13094.29199
  13406.0     0.0000746   12492.70410   13060.03223
  13116.0     0.0000762   12488.71094   13027.99707
  12943.0     0.0000773   12484.71387   12997.99219
  13026.0     0.0000768   12480.71094   12969.81250
  12899.0     0.0000775   12476.70215   12943.28711
  12781.0     0.0000782   12472.69043   12918.28809
  12748.0     0.0000784   12468.67383   12894.65918
  12801.0     0.0000781   12464.65430   12872.29883
  12769.0     0.0000783   12460.63086   12851.09082
  12879.0     0.0000776   12456.60254   12830.93652
  12768.0     0.0000783   12452.57324   12811.76563
  12884.0     0.0000776   12448.54004   12793.48438
  12763.0     0.0000784   12444.50586   12776.03809
  12774.0     0.0000783   12440.46973   12759.35449
  12919.0     0.0000774   12436.42871   12743.37305
  12841.0     0.0000779   12432.38965   12728.05371
  12688.0     0.0000788   12428.34863   12713.34082
  12664.0     0.0000790   12424.30664   12699.19727
  12704.0     0.0000787   12420.26367   12685.57910
  12687.0     0.0000788   12416.22070   12672.44727
  12710.0     0.0000787   12412.17871   12659.78027
  12705.0     0.0000787   12408.13574   12647.53809
  12508.0     0.0000799   12404.09473   12635.70215
  12417.0     0.0000805   12400.05469   12624.23828
  12438.0     0.0000804   12396.01465   12613.12305
  12506.0     0.0000800   12391.97852   12602.34570
  12606.0     0.0000793   12387.94238   12591.87598
  12600.0     0.0000794   12383.91113   12453.67383
  12455.0     0.0000803   12379.88086   12447.51172
  12374.0     0.0000808   12375.85254   12441.44629
  12548.0     0.0000797   12371.83008   12371.68945
  12423.0     0.0000805   12367.80957   12367.66992
  12290.0     0.0000814   12363.79395   12363.65625
  12344.0     0.0000810   12359.78223   12359.64648
  12383.0     0.0000808   12355.77344   12355.63965
  12274.0     0.0000815   12351.77148   12351.63965
  12363.0     0.0000809   12347.77344   12347.64355
  12562.0     0.0000796   12343.78320   12343.65430
  12449.0     0.0000803   12339.79688   12339.66992
  12333.0     0.0000811   12335.81641   12335.69141
  12374.0     0.0000808   12331.84375   12331.72070
  12545.0     0.0000797   12327.87695   12327.75586
  12434.0     0.0000804   12323.91797   12323.79883
  12508.0     0.0000799   12319.96582   12319.84961
  12455.0     0.0000803   12316.02051   12315.90625
  12677.0     0.0000789   12312.08496   12311.97266
  12592.0     0.0000794   12308.15625   12308.04590
  12466.0     0.0000802   12304.23730   12304.12988
  12282.0     0.0000814   12300.32715   12300.22168
  12321.0     0.0000812   12296.42480   12412.92480
  12614.0     0.0000793   12292.53320   12411.95313
  12515.0     0.0000799   12288.65039   12411.09961
  12245.0     0.0000817   12284.77930   12410.37500
  12536.0     0.0000798   12280.91797   12468.70215
  12377.0     0.0000808   12277.06641   12469.73340
  12344.0     0.0000810   12273.22656   12470.96777
  12212.0     0.0000819   12269.39648   12472.41602
  12384.0     0.0000807   12265.58008   12474.08887
  12438.0     0.0000804   12261.77539   12476.00195
  12335.0     0.0000811   12257.98047   12478.16309
  12374.0     0.0000808   12254.20020   12480.58789
  12354.0     0.0000809   12250.43164   12483.29297
  12457.0     0.0000803   12246.67676   12486.28906
  12383.0     0.0000808   12242.93457   12489.59766
  12355.0     0.0000809   12239.20508   12493.23633
  12333.0     0.0000811   12235.49023   12497.22070
  12411.0     0.0000806   12231.78809   12501.57520
  12359.0     0.0000809   12228.10156   12506.32227
  12352.0     0.0000810   12224.42871   12511.48340
  12355.0     0.0000809   12220.77051   12517.08789
  12340.0     0.0000810   12217.12891   12523.16113
  12457.0     0.0000803   12213.50000   12529.73633
  12566.0     0.0000796   12209.88867   12536.84180
  12600.0     0.0000794   12206.29199   12544.51953
  12394.0     0.0000807   12202.71094   12552.80762
  12468.0     0.0000802   12199.14648   12561.74414
  12466.0     0.0000802   12195.59766   12571.37891
  12350.0     0.0000810   12192.06738   12581.76074
  12394.0     0.0000807   12188.55273   12592.94629
  12545.0     0.0000797   12185.05469   12605.00000
  12608.0     0.0000793   12181.57520   12617.97852
  12678.0     0.0000789   12178.11230   12631.96484
  12819.0     0.0000780   12174.66797   12647.03223
  12962.0     0.0000771   12171.24121   12663.27246
  13131.0     0.0000762   12167.83105   12680.79102
  13333.0     0.0000750   12164.44043   12699.68164
  13317.0     0.0000751   12161.06836   12720.07910
  13358.0     0.0000749   12157.71582   12742.10742
  13481.0     0.0000742   12154.38086   12765.92383
  13384.0     0.0000747   12151.06445   12791.70215
  13164.0     0.0000760   12147.76953   12819.61328
  13152.0     0.0000760   12144.49219   12849.88574
  13334.0     0.0000750   12141.23535   12882.74219
  13337.0     0.0000750   12137.99805   12918.46777
  13295.0     0.0000752   12134.78027   12957.37207
  13377.0     0.0000748   12131.58301   12999.77832
  13463.0     0.0000743   12128.40527   13046.11523
  13535.0     0.0000739   12125.24902   13096.80859
  13545.0     0.0000738   12122.11328   13152.40820
  13800.0     0.0000725   12118.99707   13213.52832
  13633.0     0.0000734   12115.90332   13280.82813
  13506.0     0.0000740   12112.82910   13355.17480
  13657.0     0.0000732   12109.77734   13437.48438
  13652.0     0.0000732   12106.74512   13528.91797
  13523.0     0.0000739   12103.73535   13630.83301
  13648.0     0.0000733   12100.74707   13744.73926
  13788.0     0.0000725   12097.77930   13872.62207
  13989.0     0.0000715   12094.83398   14016.69824
  14029.0     0.0000713   12091.91211   14179.80859
  14120.0     0.0000708   12089.00879   14365.39258
  14656.0     0.0000682   12086.12988   14577.50977
  14715.0     0.0000680   12083.27246   14821.52539
  15374.0     0.0000650   12080.43750   15103.85645
  16080.0     0.0000622   12077.62402   15432.93848
  16723.0     0.0000598   12074.83301   15819.53516
  17501.0     0.0000571   12072.06445   16277.27051
  18536.0     0.0000539   12069.31934   16824.90430
  19726.0     0.0000507   12066.59570   17487.39063
  21183.0     0.0000472   12063.89551   18301.95898
  23310.0     0.0000429   12061.21680   19329.72852
  26078.0     0.0000383   12058.56152   20685.90820
  29642.0     0.0000337   12055.92871   22615.37695
  34650.0     0.0000289   12053.32031   25630.78320
  40589.0     0.0000246   12050.73340   30727.91016
  48544.0     0.0000206   12048.16895   39573.12891
  59037.0     0.0000169   12045.62793   54427.19531
  73033.0     0.0000137   12043.10938   77581.07031
  94028.0     0.0000106   12040.61523   110121.81250
  125771.0    7.95e-6     12038.14355   150418.93750
  171050.0    5.85e-6     12035.69336   192370.95313
  217569.0    4.60e-6     12033.26758   224628.14063
  242161.0    4.13e-6     12030.86426   236463.01563
  235382.0    4.25e-6     12028.48438   228056.43750
  206928.0    4.83e-6     12026.12695   206616.29688
  170552.0    5.86e-6     12023.79297   176402.57813
  133753.0    7.48e-6     12021.48242   140940.12500
  98303.0     0.0000102   12019.19336   106297.22656
  66133.0     0.0000151   12016.92871   77394.69531
  43097.0     0.0000232   12014.68652   55867.39453
  30397.0     0.0000329   12012.46582   41193.42578
  24662.0     0.0000405   12010.27051   31888.29102
  21774.0     0.0000459   12008.09570   26252.13281
  20044.0     0.0000499   12005.94531   22862.20313
  18719.0     0.0000534   12003.81738   20733.62305
  17786.0     0.0000562   12001.71094   19288.93750
  16898.0     0.0000592   11999.62793   18227.34570
  16007.0     0.0000625   11997.56738   17399.47852
  15408.0     0.0000649   11995.52930   16730.95898
  15024.0     0.0000666   11993.51367   16179.50391
  14676.0     0.0000681   11991.51953   15718.25781
  14345.0     0.0000697   11989.54883   15328.62109
  13944.0     0.0000717   11987.59961   14996.23242
  13683.0     0.0000731   11985.67285   14710.54688
  13650.0     0.0000733   11983.76855   14463.08984
  13478.0     0.0000742   11981.88477   14247.28711
  13339.0     0.0000750   11980.02441   14058.07227
  13160.0     0.0000760   11978.18457   13891.11523
  13356.0     0.0000749   11976.36621   13743.11719
  13146.0     0.0000761   11974.57031   13611.24219
  12979.0     0.0000770   11972.79395   13493.19434
  12923.0     0.0000774   11971.04004   13387.16309
  13155.0     0.0000760   11969.30664   13291.49023
  13059.0     0.0000766   11967.59570   13204.90137
  12929.0     0.0000773   11965.90430   13167.99609
  12960.0     0.0000772   11964.23340   13097.34375
  12882.0     0.0000776   11962.58398   13032.93164
  12767.0     0.0000783   11960.95410   12994.45410
  12652.0     0.0000790   11959.34473   12940.97070
  12486.0     0.0000801   11957.75586   12891.89355
  12712.0     0.0000787   11956.18652   12846.76563
  12752.0     0.0000784   11954.63770   12805.22559
  12410.0     0.0000806   11953.10742   12766.90332
  12655.0     0.0000790   11951.59766   12731.51758
  12705.0     0.0000787   11950.10645   12698.79102
  12864.0     0.0000777   11948.63379   12668.48926
  12587.0     0.0000794   11947.18164   12640.42578
  12567.0     0.0000796   11945.74707   12614.39941
  12518.0     0.0000799   11944.33105   12590.26270
  12490.0     0.0000801   11942.93457   12567.86523
  12433.0     0.0000804   11941.55469   12547.07617
  12455.0     0.0000803   11940.19434   12527.79688
  12497.0     0.0000800   11938.85059   12509.91406
  12536.0     0.0000798   11937.52539   12493.34668
  12525.0     0.0000798   11936.21777   12478.01367
  12476.0     0.0000802   11934.92676   12463.83984
  12442.0     0.0000804   11933.65234   12450.77148
  12468.0     0.0000802   11932.39551   12438.75000
  12379.0     0.0000808   11931.15430   12427.73242
  12429.0     0.0000805   11929.93066   12417.67383
  12563.0     0.0000796   11928.72168   12408.53809
  12639.0     0.0000791   11927.52930   12400.30273
  12648.0     0.0000791   11926.35254   12392.93750
  12560.0     0.0000796   11925.19141   12386.42969
  12548.0     0.0000797   11924.04492   12380.75977
  12555.0     0.0000796   11922.91406   12375.92188
  12531.0     0.0000798   11921.79785   12371.91309
  12628.0     0.0000792   11920.69531   12368.73633
  12765.0     0.0000783   11919.60742   12366.39746
  12710.0     0.0000787   11918.53418   12364.90625
  12815.0     0.0000780   11917.47363   12364.28320
  12862.0     0.0000777   11916.42676   12364.55371
  12680.0     0.0000789   11915.39355   12365.74512
  12646.0     0.0000791   11914.37305   12367.89844
  12568.0     0.0000796   11913.36523   12371.05762
  12699.0     0.0000787   11912.37012   12375.27930
  12809.0     0.0000781   11911.38672   12380.62500
  12584.0     0.0000795   11910.41504   12387.17383
  12482.0     0.0000801   11909.45605   12395.00977
  12635.0     0.0000791   11908.50781   12404.23926
  12625.0     0.0000792   11907.56934   12414.98633
  12452.0     0.0000803   11906.64355   12427.38184
  12668.0     0.0000789   11905.72754   12441.59375
  12577.0     0.0000795   11904.82227   12342.23145
  12699.0     0.0000787   11903.92578   12363.44531
  12569.0     0.0000796   11903.04004   12387.05176
  12605.0     0.0000793   11902.16309   12355.13281
  12615.0     0.0000793   11901.29590   12385.89355
  12674.0     0.0000789   11900.43652   12420.08203
  12697.0     0.0000788   11899.58691   12458.22266
  12903.0     0.0000775   11898.74414   12500.93945
  12695.0     0.0000788   11897.91016   12548.93359
  12810.0     0.0000781   11897.08398   12603.12793
  13101.0     0.0000763   11896.26465   12664.57422
  13091.0     0.0000764   11895.45313   12734.63086
  12968.0     0.0000771   11894.64746   12814.95996
  12973.0     0.0000771   11893.84863   12907.56641
  13234.0     0.0000756   11893.05566   13015.11914
  13614.0     0.0000735   11892.26953   13140.88184
  13901.0     0.0000719   11891.48828   13289.20605
  14104.0     0.0000709   11890.71191   13465.77246
  14282.0     0.0000700   11889.94043   13678.02441
  14953.0     0.0000669   11889.17480   13936.68945
  15587.0     0.0000642   11888.41211   14257.63574
  16280.0     0.0000614   11887.65332   14668.60645
  17482.0     0.0000572   11886.89941   15224.22461
  19057.0     0.0000525   11886.14746   16038.67188
  21263.0     0.0000470   11885.39941   17345.75586
  23666.0     0.0000423   11884.65430   19569.07813
  27259.0     0.0000367   11883.91211   23359.84766
  32351.0     0.0000309   11883.17090   29502.19141
  39688.0     0.0000252   11882.43262   38610.26953
  49492.0     0.0000202   11881.69434   50677.37891
  62106.0     0.0000161   11880.95801   64480.32813
  75760.0     0.0000132   11880.22266   77009.41406
  85700.0     0.0000117   11879.48828   84044.43750
  87805.0     0.0000114   11878.75391   83819.59375
  82580.0     0.0000121   11878.01953   78647.91406
  73031.0     0.0000137   11877.28418   70869.43750
  62167.0     0.0000161   11876.54883   60997.58203
  50949.0     0.0000196   11875.81152   49907.35938
  39943.0     0.0000250   11875.07324   39477.46484
  30528.0     0.0000328   11874.33398   30998.62891
  23495.0     0.0000426   11873.59180   24795.74609
  19250.0     0.0000519   11872.84766   20617.76172
  16821.0     0.0000594   11872.10156   17980.54883
  15547.0     0.0000643   11871.35156   16374.73047
  15023.0     0.0000666   11870.59961   15387.04980
  14698.0     0.0000680   11869.84277   14745.23047
  14273.0     0.0000701   11869.08301   14293.63672
  13642.0     0.0000733   11868.31836   13952.54688
  13167.0     0.0000759   11867.54980   13682.52637
  13109.0     0.0000763   11866.77637   13462.47852
  12942.0     0.0000773   11865.99707   13280.11523
  12702.0     0.0000787   11865.21289   13127.03320
  12746.0     0.0000785   11864.42285   12997.21777
  12576.0     0.0000795   11863.62695   12886.23535
  12504.0     0.0000800   11862.82520   12790.53125
  12520.0     0.0000799   11862.01660   12707.45215
  12340.0     0.0000810   11861.20020   12634.82617
  12303.0     0.0000813   11860.37695   12570.94336
  12208.0     0.0000819   11859.54590   12514.48242
  12339.0     0.0000810   11858.70801   12464.28320
  12347.0     0.0000810   11857.86035   12419.46191
  12408.0     0.0000806   11857.00586   12379.25000
  12300.0     0.0000813   11856.14160   12343.01465
  11958.0     0.0000836   11855.26758   12310.25781
  12045.0     0.0000830   11854.38574   12280.51758
  11971.0     0.0000835   11853.49316   12253.43359
  12156.0     0.0000823   11852.59082   12228.68164
  12201.0     0.0000820   11851.67773   12205.98145
  12053.0     0.0000830   11850.75488   12185.12305
  12356.0     0.0000809   11849.82129   12165.88379
  12288.0     0.0000814   11848.87598   12148.10059
  12357.0     0.0000809   11847.91895   12150.34277
  12439.0     0.0000804   11846.95117   12135.48926
  12272.0     0.0000815   11845.97070   12121.70898
  12532.0     0.0000798   11844.97754   12108.89258
  12420.0     0.0000805   11843.97266   12106.27930
  12381.0     0.0000808   11842.95508   12095.37207
  12076.0     0.0000828   11841.92285   12085.19727
  12001.0     0.0000833   11840.87891   12075.70117
  12203.0     0.0000819   11839.82031   12066.82422
  12121.0     0.0000825   11838.74805   12058.51855
  12147.0     0.0000823   11837.66211   12050.74023
  12049.0     0.0000830   11836.56055   12043.44922
  12065.0     0.0000829   11835.44531   12036.61328
  12224.0     0.0000818   11834.31445   12030.20020
  12158.0     0.0000823   11833.16797   12024.18262
  12161.0     0.0000822   11832.00684   12018.53613
  12112.0     0.0000826   11830.82910   12013.23828
  12093.0     0.0000827   11829.63574   12008.26855
  12113.0     0.0000826   11828.42578   12003.61328
  12072.0     0.0000828   11827.19922   11999.25488
  11983.0     0.0000835   11825.95605   11995.18066
  12030.0     0.0000831   11824.69629   11991.37793
  12131.0     0.0000824   11823.41797   11987.83887
  12082.0     0.0000828   11822.12305   11984.55566
  12034.0     0.0000831   11820.81055   11981.52148
  11975.0     0.0000835   11819.47949   11978.72754
  11999.0     0.0000833   11818.12988   11976.17285
  12043.0     0.0000830   11816.76270   11973.85645
  11980.0     0.0000835   11815.37598   11971.77539
  11974.0     0.0000835   11813.97168   11969.93066
  12098.0     0.0000827   11812.54688   11968.32324
  12045.0     0.0000830   11811.10254   11966.95898
  11973.0     0.0000835   11809.63965   11965.83887
  11915.0     0.0000839   11808.15625   11964.97266
  11894.0     0.0000841   11806.65332   11964.36816
  11969.0     0.0000835   11805.12988   11964.03516
  12205.0     0.0000819   11803.58594   11963.98438
  12221.0     0.0000818   11802.02148   11964.23438
  11969.0     0.0000835   11800.43652   11964.79883
  11883.0     0.0000842   11798.83008   11965.69727
  11879.0     0.0000842   11797.20215   11966.95605
  11803.0     0.0000847   11795.55371   11968.59766
  11828.0     0.0000845   11793.88281   11929.33105
  11881.0     0.0000842   11792.19043   11932.83496
  12047.0     0.0000830   11790.47656   11936.79297
  12061.0     0.0000829   11788.73926   11941.25293
  11897.0     0.0000841   11786.98047   11925.81543
  11858.0     0.0000843   11785.19922   11931.94336
  11885.0     0.0000841   11783.39551   11938.74707
  11908.0     0.0000840   11781.56934   11946.30566
  11829.0     0.0000845   11779.71973   11954.72168
  12201.0     0.0000820   11777.84570   11964.10840
  12139.0     0.0000824   11775.95020   11974.58887
  12066.0     0.0000829   11774.03027   11986.32715
  11974.0     0.0000835   11772.08691   11999.49316
  12116.0     0.0000825   11770.12012   12014.31055
  12154.0     0.0000823   11768.12891   12031.03809
  11919.0     0.0000839   11766.11426   12049.96875
  12114.0     0.0000825   11764.07520   12071.48340
  11973.0     0.0000835   11762.01172   12096.02051
  12073.0     0.0000828   11759.92383   12124.13867
  12109.0     0.0000826   11757.81152   12156.52246
  12192.0     0.0000820   11755.67383   12193.99316
  12267.0     0.0000815   11753.51270   12237.63770
  12227.0     0.0000818   11751.32617   12288.78516
  12208.0     0.0000819   11749.11426   12349.18945
  12359.0     0.0000809   11746.87695   12421.13672
  12479.0     0.0000801   11744.61523   12507.57617
  12643.0     0.0000791   11742.32715   12612.66797
  12990.0     0.0000770   11740.01465   12742.25098
  13346.0     0.0000749   11737.67676   12905.74609
  13518.0     0.0000740   11735.31250   13120.27148
  14037.0     0.0000712   11732.92285   13420.25977
  14923.0     0.0000670   11730.50684   13877.46484
  15983.0     0.0000626   11728.06641   14629.18457
  17023.0     0.0000587   11725.59863   15905.19043
  18612.0     0.0000537   11723.10449   18017.86328
  20580.0     0.0000486   11720.58594   21275.29297
  23285.0     0.0000429   11718.04004   25818.81445
  26946.0     0.0000371   11715.46875   31385.29492
  31469.0     0.0000318   11712.87109   37029.18359
  36316.0     0.0000275   11710.24609   41004.22656
  39974.0     0.0000250   11707.59570   41895.21484
  40520.0     0.0000247   11704.91797   40269.40625
  37964.0     0.0000263   11702.21582   37568.61719
  34062.0     0.0000294   11699.48535   34370.96875
  29946.0     0.0000334   11696.72852   30361.01758
  25907.0     0.0000386   11693.94531   26000.71484
  22335.0     0.0000448   11691.13574   22036.72461
  18819.0     0.0000531   11688.29980   18935.01563
  15874.0     0.0000630   11685.43652   16675.44141
  14041.0     0.0000712   11682.54688   15172.36035
  13173.0     0.0000759   11679.63086   14228.33691
  12731.0     0.0000785   11676.68750   13647.40430
  12580.0     0.0000795   11673.71875   13280.79590
  12384.0     0.0000807   11670.72266   13033.86035
  12061.0     0.0000829   11667.69922   12854.60547
  11966.0     0.0000836   11664.64941   12716.69434
  11991.0     0.0000834   11661.57324   12606.53418
  12045.0     0.0000830   11658.47070   12516.69531
  11944.0     0.0000837   11655.34180   12442.41113
  11975.0     0.0000835   11652.18457   12380.40332
  12011.0     0.0000833   11649.00293   12328.29297
  11963.0     0.0000836   11645.79297   12284.21973
  11913.0     0.0000839   11642.55762   12246.80273
  11845.0     0.0000844   11639.29590   12214.93164
  12095.0     0.0000827   11636.00586   12187.74023
  12276.0     0.0000815   11632.69141   12164.56641
  12296.0     0.0000813   11629.34863   12144.84570
  11910.0     0.0000840   11625.98145   12128.14844
  12092.0     0.0000827   11622.58789   12114.11621
  12518.0     0.0000799   11619.16699   12102.46289
  12344.0     0.0000810   11615.72070   12092.96582
  12548.0     0.0000797   11612.24805   12085.43164
  12206.0     0.0000819   11608.75000   12079.71875
  12278.0     0.0000814   11605.22559   12075.70898
  12175.0     0.0000821   11601.67383   12073.31641
  12321.0     0.0000812   11598.09766   12072.47754
  12289.0     0.0000814   11594.49512   12073.14648
  12147.0     0.0000823   11590.86914   12075.30078
  11994.0     0.0000834   11587.21582   12078.93652
  12110.0     0.0000826   11583.53613   12084.06348
  12098.0     0.0000827   11579.83301   12090.70898
  12104.0     0.0000826   11576.10352   12098.91602
  11895.0     0.0000841   11572.34961   12108.74414
  11995.0     0.0000834   11568.57031   12120.27637
  11946.0     0.0000837   11564.76465   12133.61133
  11928.0     0.0000838   11560.93555   12148.85449
  11939.0     0.0000838   11557.08105   12166.15723
  11874.0     0.0000842   11553.20313   12185.67383
  12046.0     0.0000830   11549.29980   12207.60156
  12021.0     0.0000832   11545.37207   12232.16895
  11963.0     0.0000836   11541.42090   12259.61914
  11880.0     0.0000842   11537.44434   12290.26953
  11981.0     0.0000835   11533.44531   12324.45605
  11964.0     0.0000836   11529.42188   12362.60156
  11947.0     0.0000837   11525.37402   12405.18848
  12012.0     0.0000833   11521.30371   12452.74707
  12119.0     0.0000825   11517.20898   12505.96680
  12101.0     0.0000826   11513.09180   12565.59570
  12220.0     0.0000818   11508.95117   12632.57520
  12280.0     0.0000814   11504.78711   12708.02051
  12272.0     0.0000815   11500.60156   12793.19043
  12361.0     0.0000809   11496.39258   12889.73730
  12538.0     0.0000798   11492.16211   12999.53223
  12705.0     0.0000787   11487.90820   13124.98535
  12875.0     0.0000777   11483.63184   13269.04199
  12982.0     0.0000770   11479.33398   13435.23047
  13171.0     0.0000759   11475.01465   13628.23535
  13633.0     0.0000734   11470.67480   13853.74609
  14057.0     0.0000711   11466.31250   14119.31543
  14574.0     0.0000686   11461.92773   14434.72852
  15167.0     0.0000659   11457.52441   14812.60449
  15901.0     0.0000629   11453.09766   15270.66113
  16807.0     0.0000595   11448.65234   15833.44336
  18089.0     0.0000553   11444.18652   16539.68555
  19885.0     0.0000503   11439.69922   17457.62500
  22305.0     0.0000448   11435.19238   18721.33398
  25294.0     0.0000395   11430.66602   20608.48438
  29711.0     0.0000337   11426.12109   23654.21289
  35939.0     0.0000278   11421.55566   28770.00000
  44288.0     0.0000226   11416.96973   37228.65625
  56522.0     0.0000177   11412.36719   50344.33984
  74085.0     0.0000135   11407.74414   68810.90625
  95806.0     0.0000104   11403.10449   91790.40625
  116905.0    8.55e-6     11398.44531   115579.62500
  133001.0    7.52e-6     11393.76660   132877.93750
  140038.0    7.14e-6     11389.07227   137119.07813
  139002.0    7.19e-6     11384.35840   130382.27344
  129667.0    7.71e-6     11379.62988   119509.05469
  113503.0    8.81e-6     11374.88281   107356.20313
  96199.0     0.0000104   11370.11719   92603.70313
  79022.0     0.0000127   11365.33789   75359.58594
  62400.0     0.0000160   11360.54004   58584.69531
  48102.0     0.0000208   11355.72754   44670.84766
  36246.0     0.0000276   11350.89844   34316.08203
  27104.0     0.0000369   11346.05176   27228.32813
  21528.0     0.0000465   11341.19141   22678.89453
  18509.0     0.0000540   11336.31543   19847.23438
  16635.0     0.0000601   11331.42578   18061.52734
  15865.0     0.0000630   11326.52051   16869.72852
  15111.0     0.0000662   11321.59961   16013.33789
  14228.0     0.0000703   11316.66699   15358.42480
  13819.0     0.0000724   11311.71875   14835.86523
  13464.0     0.0000743   11306.75879   14408.51270
  13099.0     0.0000763   11301.78418   14053.11719
  12777.0     0.0000783   11296.79492   13753.91211
  12607.0     0.0000793   11291.79492   13499.61621
  12496.0     0.0000800   11286.78125   13281.37305
  12201.0     0.0000820   11281.75684   13092.64941
  12159.0     0.0000822   11276.71875   12928.16504
  11972.0     0.0000835   11271.66895   12783.81250
  12036.0     0.0000831   11266.60938   12656.42188
  12026.0     0.0000832   11261.53711   12543.26465
  12066.0     0.0000829   11256.45508   12442.26660
  11969.0     0.0000835   11251.36230   12351.62891
  11939.0     0.0000838   11246.25781   12269.89648
  11762.0     0.0000850   11241.14453   12195.92285
  11697.0     0.0000855   11236.02051   12128.64551
  11764.0     0.0000850   11230.88867   12067.25391
  11682.0     0.0000856   11225.74707   12011.00391
  11653.0     0.0000858   11220.59473   11959.27539
  11683.0     0.0000856   11215.43652   11911.58496
  11682.0     0.0000856   11210.26758   11867.44336
  11706.0     0.0000854   11205.09277   11826.48828
  11679.0     0.0000856   11199.90918   11788.36523
  11624.0     0.0000860   11194.71777   11752.77734
  11665.0     0.0000857   11189.51953   11719.48828
  11580.0     0.0000864   11184.31543   11688.25488
  11627.0     0.0000860   11179.10449   11658.89258
  11681.0     0.0000856   11173.88770   11631.21680
  11686.0     0.0000856   11168.66211   11605.06543
  11782.0     0.0000849   11163.43359   11580.32422
  11867.0     0.0000843   11158.19922   11556.85059
  11916.0     0.0000839   11152.96094   11534.54883
  11929.0     0.0000838   11147.71680   11513.30957
  11560.0     0.0000865   11142.46680   11493.04590
  11592.0     0.0000863   11137.21582   11473.69238
  11659.0     0.0000858   11131.95801   11455.16211
  11554.0     0.0000866   11126.69922   11437.40332
  11346.0     0.0000881   11121.43652   11420.35059
  11288.0     0.0000886   11116.16895   11403.94824
  11262.0     0.0000888   11110.90137   11388.16016
  11184.0     0.0000894   11105.63086   11372.92969
  11248.0     0.0000889   11100.35938   11358.22949
  11345.0     0.0000881   11095.08496   11344.01563
  11238.0     0.0000890   11089.80762   11330.25293
  11370.0     0.0000880   11084.53223   11316.92090
  11110.0     0.0000900   11079.25488   11303.98242
  11262.0     0.0000888   11073.97754   11291.41895
  11097.0     0.0000901   11068.70020   11279.20215
  11147.0     0.0000897   11063.42090   11267.30859
  11163.0     0.0000896   11058.14551   11255.72656
  11304.0     0.0000885   11052.86816   11244.43066
  11280.0     0.0000887   11047.59473   11233.40918
  11326.0     0.0000883   11042.32129   11222.64258
  11150.0     0.0000897   11037.04883   11212.11523
  11320.0     0.0000883   11031.78027   11201.81836
  11278.0     0.0000887   11026.51270   11191.73633
  11275.0     0.0000887   11021.24805   11181.86035
  11378.0     0.0000879   11015.98828   11172.17578
  11525.0     0.0000868   11010.72852   11162.67188
  11552.0     0.0000866   11005.47461   11153.34766
  11682.0     0.0000856   11000.22363   11144.18359
  11810.0     0.0000847   10994.97852   11135.18164
  11829.0     0.0000845   10989.73730   11126.32617
  11695.0     0.0000855   10984.50000   11117.61133
  11542.0     0.0000866   10979.26855   11109.03613
  11437.0     0.0000874   10974.04297   11018.94238
  11308.0     0.0000884   10968.82324   11012.58008
  11294.0     0.0000885   10963.61035   11006.26660
  11307.0     0.0000884   10958.40039   10999.99707
  11216.0     0.0000892   10953.20117   10952.82031
  11092.0     0.0000902   10948.00586   10947.62793
  10974.0     0.0000911   10942.82129   10942.44434
  10875.0     0.0000920   10937.64258   10937.26758
  10914.0     0.0000916   10932.47070   10932.09766
  10883.0     0.0000919   10927.30859   10926.93750
  10863.0     0.0000921   10922.15430   10921.78516
  10920.0     0.0000916   10917.00977   10916.64258
  11001.0     0.0000909   10911.87402   10911.50879
  11117.0     0.0000900   10906.74609   10906.38281
  10961.0     0.0000912   10901.62988   10901.26953
  10795.0     0.0000926   10896.52246   10896.16406
  10806.0     0.0000925   10891.42773   10891.07031
  10860.0     0.0000921   10886.34180   10885.98730
  10975.0     0.0000911   10881.26563   10880.91309
  10958.0     0.0000913   10876.20313   10875.85254
  10977.0     0.0000911   10871.15039   10870.80273
  10896.0     0.0000918   10866.11035   10865.76465
  10931.0     0.0000915   10861.08301   10860.73926
  11067.0     0.0000904   10856.06641   10855.72461
  10949.0     0.0000913   10851.06348   10850.72461
  10993.0     0.0000910   10846.07324   10845.73633
  10992.0     0.0000910   10841.09668   10840.76270
  10787.0     0.0000927   10836.13379   10835.80176
  10822.0     0.0000924   10831.18262   10830.85352
  10791.0     0.0000927   10826.24805   10825.92090
  10999.0     0.0000909   10821.32617   10821.00195
  11032.0     0.0000906   10816.42090   10816.09766
  10845.0     0.0000922   10811.52930   10811.20996
  10723.0     0.0000933   10806.65137   10806.33398
  10544.0     0.0000948   10801.79199   10801.47656
  10605.0     0.0000943   10796.94531   10796.63281
  10837.0     0.0000923   10792.11719   10791.80762
  10825.0     0.0000924   10787.30469   10786.99707
  10775.0     0.0000928   10782.50684   10782.20215
  10877.0     0.0000919   10777.72754   10777.42578
  10974.0     0.0000911   10772.96484   10772.66504
  10732.0     0.0000932   10768.22070   10767.92383
  10950.0     0.0000913   10763.49316   10763.19824
  10812.0     0.0000925   10758.78125   10758.49023
  10954.0     0.0000913   10754.09082   10753.80176
  10781.0     0.0000928   10749.41602   10749.12988
  10876.0     0.0000919   10744.76270   10744.47852
  10978.0     0.0000911   10740.12598   10739.84570
  10856.0     0.0000921   10735.50781   10735.23047
  10893.0     0.0000918   10730.91113   10730.63574
  10877.0     0.0000919   10726.33301   10726.06055
  10838.0     0.0000923   10721.77539   10721.50586
  10592.0     0.0000944   10717.23730   10716.96973
  10651.0     0.0000939   10712.71777   10712.45410
  10679.0     0.0000936   10708.22168   10707.95996
  10826.0     0.0000924   10703.74414   10703.48535
  10769.0     0.0000929   10699.28906   10699.03320
  10898.0     0.0000918   10694.85449   10694.60156
  10793.0     0.0000927   10690.44043   10690.19043
  10726.0     0.0000932   10686.04980   10685.80273
  10656.0     0.0000938   10681.67969   10681.43555
  10623.0     0.0000941   10677.33301   10677.09180
  10653.0     0.0000939   10673.00781   10672.76953
  10767.0     0.0000929   10668.70410   10668.46875
  10739.0     0.0000931   10664.42578   10664.19238
  10704.0     0.0000934   10660.16797   10659.93848
  10624.0     0.0000941   10655.93457   10655.70801
  10694.0     0.0000935   10651.72461   10651.50098
  10843.0     0.0000922   10647.53711   10647.31543
  10776.0     0.0000928   10643.37402   10643.15625
  10609.0     0.0000943   10639.23535   10639.01953
  10551.0     0.0000948   10635.12109   10634.90918
  10502.0     0.0000952   10631.03027   10630.82129
  10572.0     0.0000946   10626.96387   10626.75684
  10721.0     0.0000933   10622.92285   10622.71875
  10661.0     0.0000938   10618.90625   10710.36133
  10695.0     0.0000935   10614.91602   10708.67969
  10756.0     0.0000930   10610.95020   10707.11133
  10705.0     0.0000934   10607.00781   10705.66016
  10651.0     0.0000939   10603.09375   10749.00781
  10650.0     0.0000939   10599.20508   10748.91992
  10644.0     0.0000939   10595.34277   10749.00879
  10677.0     0.0000937   10591.50488   10749.28223
  10726.0     0.0000932   10587.69336   10749.74902
  10638.0     0.0000940   10583.91016   10750.41602
  10807.0     0.0000925   10580.15234   10751.29688
  10906.0     0.0000917   10576.42188   10752.40039
  10856.0     0.0000921   10572.71875   10753.73828
  10891.0     0.0000918   10569.04004   10755.32324
  10909.0     0.0000917   10565.39160   10757.16699
  10952.0     0.0000913   10561.76953   10759.28516
  11127.0     0.0000899   10558.17578   10761.69141
  10982.0     0.0000911   10554.60840   10867.94922
  10966.0     0.0000912   10551.06836   10873.14258
  10916.0     0.0000916   10547.55762   10878.74316
  11004.0     0.0000909   10544.07422   10884.77539
  11188.0     0.0000894   10540.62012   10891.26660
  11014.0     0.0000908   10537.19336   10949.85156
  11085.0     0.0000902   10533.79395   10958.41992
  11015.0     0.0000908   10530.42480   10967.56445
  10959.0     0.0000912   10527.08398   10977.32813
  11348.0     0.0000881   10523.77246   10988.90918
  11169.0     0.0000895   10520.48926   11000.04395
  11267.0     0.0000888   10517.23438   11011.92871
  11216.0     0.0000892   10514.00977   11024.60059
  11414.0     0.0000876   10510.81348   11038.12500
  11403.0     0.0000877   10507.64746   11053.12988
  11265.0     0.0000888   10504.50977   11068.54395
  11280.0     0.0000887   10501.40137   11085.00586
  11206.0     0.0000892   10498.32324   11102.58398
  11132.0     0.0000898   10495.27539   11121.37988
  11118.0     0.0000899   10492.25684   11141.47363
  11181.0     0.0000894   10489.26855   11162.98242
  11172.0     0.0000895   10486.30859   11186.02734
  11297.0     0.0000885   10483.38086   11210.72266
  11211.0     0.0000892   10480.48145   11237.22949
  11221.0     0.0000891   10477.61328   11265.69922
  11258.0     0.0000888   10474.77441   11296.32129
  11334.0     0.0000882   10471.96582   11329.30566
  11530.0     0.0000867   10469.18848   11364.86621
  11773.0     0.0000849   10466.44141   11403.28320
  11834.0     0.0000845   10463.72461   11444.83203
  11801.0     0.0000847   10461.03809   11489.86816
  11941.0     0.0000837   10458.38086   11538.78418
  12038.0     0.0000831   10455.75684   11591.99023
  12077.0     0.0000828   10453.16113   11650.03125
  12135.0     0.0000824   10450.59863   11713.46582
  12156.0     0.0000823   10448.06445   11783.00684
  12212.0     0.0000819   10445.56152   11859.47070
  12111.0     0.0000826   10443.08984   11943.74609
  11986.0     0.0000834   10440.64941   12037.00781
  12087.0     0.0000827   10438.23926   12140.52832
  12052.0     0.0000830   10435.86035   12255.94043
  12135.0     0.0000824   10433.51172   12385.18457
  12360.0     0.0000809   10431.19434   12530.48633
  12586.0     0.0000795   10428.90723   12694.79688
  12717.0     0.0000786   10426.65234   12881.54102
  12881.0     0.0000776   10424.42676   13095.17773
  13164.0     0.0000760   10422.23242   13341.28418
  13206.0     0.0000757   10420.07031   13626.71777
  13544.0     0.0000738   10417.93848   13960.75391
  13916.0     0.0000719   10415.83789   14355.07910
  14366.0     0.0000696   10413.76758   14825.67383
  14885.0     0.0000672   10411.72754   15394.34570
  15513.0     0.0000645   10409.71875   16091.98535
  16458.0     0.0000608   10407.74121   16968.71680
  17726.0     0.0000564   10405.79492   18117.08789
  19477.0     0.0000513   10403.87891   19702.27539
  22066.0     0.0000453   10401.99414   22071.32422
  25122.0     0.0000398   10400.13965   25845.94336
  29029.0     0.0000344   10398.31543   32008.97070
  35526.0     0.0000281   10396.52344   41797.22656
  46416.0     0.0000215   10394.76074   56304.53516
  63745.0     0.0000157   10393.02930   75762.49219
  88834.0     0.0000113   10391.32813   98423.79688
  118653.0    8.43e-6     10389.65723   119078.02344
  140447.0    7.12e-6     10388.01758   129529.78906
  142192.0    7.03e-6     10386.40820   126516.35156
  123114.0    8.12e-6     10384.82813   116418.61719
  102675.0    9.74e-6     10383.27930   106407.56250
  90411.0     0.0000111   10381.76074   97869.89844
  85306.0     0.0000117   10380.27246   87704.43750
  77048.0     0.0000130   10378.81445   74091.05469
  60858.0     0.0000164   10377.38574   59418.46094
  43843.0     0.0000228   10375.98730   46551.51563
  31165.0     0.0000321   10374.61914   36649.96484
  24122.0     0.0000415   10373.28027   29722.40625
  21001.0     0.0000476   10371.97168   25225.95508
  19626.0     0.0000510   10370.69238   22457.44922
  18651.0     0.0000536   10369.44238   20794.64258
  18086.0     0.0000553   10368.22266   19798.75586
  17735.0     0.0000564   10367.03223   19213.18555
  17648.0     0.0000567   10365.87012   18904.82813
  17799.0     0.0000562   10364.73828   18811.85352
  18192.0     0.0000550   10363.63477   18909.54102
  18925.0     0.0000528   10362.56055   19194.41992
  19747.0     0.0000506   10361.51563   19678.65625
  21083.0     0.0000474   10360.49902   20391.45898
  23104.0     0.0000433   10359.51074   21386.18945
  25659.0     0.0000390   10358.55273   22759.53125
  29445.0     0.0000340   10357.62109   24702.96680
  34539.0     0.0000290   10356.71973   27598.78906
  41775.0     0.0000239   10355.84570   32185.45703
  52112.0     0.0000192   10354.99902   39727.23438
  66448.0     0.0000150   10354.18066   52021.47656
  86346.0     0.0000116   10353.39063   71052.28125
  111446.0    8.97e-6     10352.62793   98066.02344
  139656.0    7.16e-6     10351.89355   132202.43750
  166763.0    6.00e-6     10351.18555   168296.04688
  188517.0    5.30e-6     10350.50488   194839.96875
  198846.0    5.03e-6     10349.85254   200302.14063
  196884.0    5.08e-6     10349.22656   187661.82813
  185593.0    5.39e-6     10348.62695   170259.04688
  169499.0    5.90e-6     10348.05469   155855.43750
  151819.0    6.59e-6     10347.50879   142606.14063
  132472.0    7.55e-6     10346.98926   124745.56250
  111330.0    8.98e-6     10346.49707   102120.04688
  91049.0     0.0000110   10346.02930   79690.57813
  72569.0     0.0000138   10345.58789   60965.62891
  56940.0     0.0000176   10345.17285   46847.60938
  44215.0     0.0000226   10344.78320   36936.24609
  35042.0     0.0000285   10344.41895   30369.55273
  28403.0     0.0000352   10344.08008   26131.87891
  24170.0     0.0000414   10343.76660   23317.01367
  21456.0     0.0000466   10343.47754   21271.96289
  19572.0     0.0000511   10343.21387   19648.09961
  17806.0     0.0000562   10342.97461   18322.84961
  16114.0     0.0000621   10342.75977   17244.83398
  14976.0     0.0000668   10342.56836   16373.08008
  14193.0     0.0000705   10342.40137   15669.32617
  13591.0     0.0000736   10342.25879   15097.14648
  12978.0     0.0000771   10342.13965   14626.00879
  12879.0     0.0000776   10342.04395   14231.43164
  12672.0     0.0000789   10341.97168   13895.72852
  12377.0     0.0000808   10341.92285   13606.71875
  12386.0     0.0000807   10341.89648   13355.41602
  11996.0     0.0000834   10341.89258   13135.53516
  11987.0     0.0000834   10341.91113   12942.06738
  11736.0     0.0000852   10341.95313   12771.14648
  11650.0     0.0000858   10342.01660   12619.78906
  11647.0     0.0000859   10342.10156   12485.39063
  11534.0     0.0000867   10342.20801   12366.00879
  11709.0     0.0000854   10342.33691   12259.95898
  11484.0     0.0000871   10342.48730   12165.93359
  11364.0     0.0000880   10342.65820   12083.97656
  11310.0     0.0000884   10342.84961   12011.32520
  11364.0     0.0000880   10343.06152   11948.49707
  11337.0     0.0000882   10343.29492   11895.22363
  11410.0     0.0000876   10343.54785   11851.55371
  11494.0     0.0000870   10343.82031   11818.38086
  11424.0     0.0000875   10344.11328   11795.53027
  11406.0     0.0000877   10344.42578   11784.91895
  11567.0     0.0000865   10344.75781   11789.03223
  11660.0     0.0000858   10345.10840   11812.46289
  11945.0     0.0000837   10345.47852   11864.21680
  12077.0     0.0000828   10345.86621   11962.38086
  12329.0     0.0000811   10346.27344   12140.79883
  12754.0     0.0000784   10346.69824   12364.51172
  13497.0     0.0000741   10347.14063   12893.94238
  14449.0     0.0000692   10347.60156   13712.76367
  15561.0     0.0000643   10348.08008   14859.97656
  17148.0     0.0000583   10348.57520   16271.70117
  18863.0     0.0000530   10349.08789   17639.32227
  20482.0     0.0000488   10349.61719   18536.96875
  21986.0     0.0000455   10350.16211   18525.10352
  22155.0     0.0000451   10350.72461   17875.33789
  21259.0     0.0000470   10351.30176   17144.82227
  19855.0     0.0000504   10351.89551   16583.00000
  18427.0     0.0000543   10352.50488   16059.27734
  17416.0     0.0000574   10353.12988   15323.98730
  16461.0     0.0000607   10353.76953   14386.80469
  15411.0     0.0000649   10354.42383   13460.70117
  14114.0     0.0000709   10355.09277   12690.14355
  12657.0     0.0000790   10355.77637   12113.92480
  11801.0     0.0000847   10356.47363   11714.59082
  11412.0     0.0000876   10357.18457   11450.51953
  11193.0     0.0000893   10357.91016   11277.68555
  10964.0     0.0000912   10358.64746   11160.74902
  10952.0     0.0000913   10359.39844   11076.63574
  10776.0     0.0000928   10360.16211   11012.21875
  10737.0     0.0000931   10360.93848   10960.41504
  10637.0     0.0000940   10361.72754   10917.45996
  10723.0     0.0000933   10362.52832   10881.10254
  10479.0     0.0000954   10363.34082   10849.88477
  10587.0     0.0000945   10364.16406   10822.78906
  10762.0     0.0000929   10364.99902   10799.03418
  10616.0     0.0000942   10365.84570   10778.03516
  10551.0     0.0000948   10366.70215   10759.33301
  10531.0     0.0000950   10367.56934   10742.56250
  10506.0     0.0000952   10368.44629   10727.45020
  10523.0     0.0000950   10369.33398   10713.75586
  10296.0     0.0000971   10370.23047   10701.29395
  10441.0     0.0000958   10371.13672   10689.90723
  10469.0     0.0000955   10372.05273   10679.46484
  10477.0     0.0000954   10372.97656   10669.86523
  10438.0     0.0000958   10373.90918   10661.01367
  10591.0     0.0000944   10374.85059   10652.83789
  10443.0     0.0000958   10375.79980   10645.26563
  10394.0     0.0000962   10376.75684   10638.24219
  10225.0     0.0000978   10377.72168   10631.72754
  10253.0     0.0000975   10378.69336   10625.67090
  10344.0     0.0000967   10379.67188   10620.04004
  10335.0     0.0000968   10380.65723   10614.80566
  10435.0     0.0000958   10381.64941   10609.93555
  10437.0     0.0000958   10382.64648   10605.41113
  10250.0     0.0000976   10383.65039   10601.21191
  10391.0     0.0000962   10384.66016   10597.32031
  10501.0     0.0000952   10385.67480   10490.74316
  10463.0     0.0000956   10386.69531   10489.49902
  10439.0     0.0000958   10387.71973   10488.46387
  10333.0     0.0000968   10388.74902   10487.63086
  10158.0     0.0000984   10389.78223   10487.00098
  10299.0     0.0000971   10390.81934   10435.25879
  10316.0     0.0000969   10391.86133   10436.06543
  10249.0     0.0000976   10392.90625   10437.04980
  10366.0     0.0000965   10393.95410   10438.21973
  10287.0     0.0000972   10395.00391   10438.42285
  10207.0     0.0000980   10396.05762   10440.02539
  10241.0     0.0000976   10397.11426   10441.86230
  10285.0     0.0000972   10398.17188   10443.95703
  10274.0     0.0000973   10399.23145   10446.34668
  10259.0     0.0000975   10400.29297   10448.48926
  10216.0     0.0000979   10401.35547   10451.60938
  10173.0     0.0000983   10402.41992   10455.18652
  10292.0     0.0000972   10403.48340   10459.30469
  10288.0     0.0000972   10404.54883   10464.07715
  10193.0     0.0000981   10405.61426   10469.64648
  10240.0     0.0000977   10406.67871   10476.20996
  10361.0     0.0000965   10407.74414   10484.02637
  10348.0     0.0000966   10408.80859   10493.45020
  10298.0     0.0000971   10409.87207   10505.01660
  10219.0     0.0000979   10410.93359   10519.57227
  10279.0     0.0000973   10411.99512   10538.66211
  10477.0     0.0000954   10413.05469   10565.25781
  10311.0     0.0000970   10414.11230   10604.98633
  10643.0     0.0000940   10415.16699   10667.66797
  10642.0     0.0000940   10416.21973   10767.78027
  10663.0     0.0000938   10417.27051   10922.40234
  11175.0     0.0000895   10418.31738   11144.79199
  11502.0     0.0000869   10419.36133   11433.17090
  11763.0     0.0000850   10420.40234   11753.39258
  12332.0     0.0000811   10421.43848   12015.05176
  12575.0     0.0000795   10422.47168   12101.89063
  12629.0     0.0000792   10423.50098   12004.91113
  12313.0     0.0000812   10424.52441   11840.93750
  11897.0     0.0000841   10425.54395   11706.52539
  11698.0     0.0000855   10426.55762   11613.10352
  11533.0     0.0000867   10427.56738   11506.80957
  11431.0     0.0000875   10428.57129   11342.86719
  11015.0     0.0000908   10429.56836   11145.68945
  10607.0     0.0000943   10430.56055   10961.72949
  10517.0     0.0000951   10431.54590   10814.57813
  10481.0     0.0000954   10432.52441   10707.82910
  10300.0     0.0000971   10433.49707   10635.69727
  10355.0     0.0000966   10434.46191   10589.03711
  10297.0     0.0000971   10435.41992   10558.98242
  10211.0     0.0000979   10436.37012   10538.96289
  10389.0     0.0000963   10437.31250   10524.84570
  10222.0     0.0000978   10438.24707   10514.31738
  10173.0     0.0000983   10439.17383   10506.15430
  10229.0     0.0000978   10440.09180   10499.66113
  10237.0     0.0000977   10441.00000   10490.09277
  10169.0     0.0000983   10441.90039   10485.91406
  10133.0     0.0000987   10442.79102   10482.50000
  10190.0     0.0000981   10443.67285   10479.70117
  10215.0     0.0000979   10444.54492   10477.39941
  10113.0     0.0000989   10445.40625   10473.33887
  10016.0     0.0000998   10446.25781   10471.82520
  10008.0     0.0000999   10447.09961   10470.58789
  10094.0     0.0000991   10447.92969   10469.58301
  10108.0     0.0000989   10448.74902   10468.77344
  10033.0     0.0000997   10449.55762   10468.13184
  10038.0     0.0000996   10450.35449   10467.62891
  10183.0     0.0000982   10451.14063   10467.24609
  10233.0     0.0000977   10451.91504   10466.96582
  10079.0     0.0000992   10452.67773   10466.77246
  10071.0     0.0000993   10453.42676   10466.65527
  10111.0     0.0000989   10454.16406   10466.60254
  9976.0      0.0001002   10454.88965   10466.60352
  9949.0      0.0001005   10455.60156   10466.65430
  10012.0     0.0000999   10456.29980   10466.74512
  10026.0     0.0000997   10456.98535   10466.87109
  9958.0      0.0001004   10457.65820   10467.02734
  10004.0     0.0001000   10458.31641   10467.20801
  10005.0     0.0001000   10458.95996   10467.40918
  9992.0      0.0001001   10459.59082   10467.62891
  10283.0     0.0000972   10460.20703   10467.86230
  10342.0     0.0000967   10460.80762   10468.10840
  10155.0     0.0000985   10461.39453   10468.36230
  10129.0     0.0000987   10461.96680   10468.62207
  10074.0     0.0000993   10462.52246   10468.88770
  10121.0     0.0000988   10463.06445   10469.15625
  10135.0     0.0000987   10463.58984   10469.42578
  10194.0     0.0000981   10464.09961   10469.69531
  10069.0     0.0000993   10464.59375   10469.96387
  10003.0     0.0001000   10465.07129   10470.22754
  10056.0     0.0000994   10465.53320   10470.48730
  10024.0     0.0000998   10465.97852   10470.74121
  10031.0     0.0000997   10466.40625   10470.99023
  10066.0     0.0000993   10466.81836   10471.23145
  10124.0     0.0000988   10467.21191   10471.46289
  9983.0      0.0001002   10467.58887   10471.68750
  10036.0     0.0000996   10467.94922   10471.90234
  9864.0      0.0001014   10468.29102   10472.10645
  10079.0     0.0000992   10468.61523   10472.29883
  10007.0     0.0000999   10468.92188   10472.48047
  9968.0      0.0001003   10469.20996   10472.64941
  10247.0     0.0000976   10469.48047   10472.80566
  10188.0     0.0000982   10469.73242   10472.94922
  10216.0     0.0000979   10469.96484   10473.07813
  10465.0     0.0000956   10470.17871   10473.19336
  10432.0     0.0000959   10470.37402   10473.29492
  10323.0     0.0000969   10470.54980   10473.37988
  10269.0     0.0000974   10470.70703   10473.45020
  10318.0     0.0000969   10470.84473   10473.50488
  10440.0     0.0000958   10470.96191   10473.54297
  10446.0     0.0000957   10471.06055   10473.56445
  10761.0     0.0000929   10471.13867   10473.57031
  10883.0     0.0000919   10471.19629   10473.55762
  11366.0     0.0000880   10471.23438   10473.52832
  11535.0     0.0000867   10471.25195   10473.48047
  11380.0     0.0000879   10471.24902   10473.41602
  11031.0     0.0000907   10471.22559   10473.33301
  10760.0     0.0000929   10471.18164   10473.22949
  10822.0     0.0000924   10471.11621   10473.10840
  10851.0     0.0000922   10471.03027   10472.96973
  10672.0     0.0000937   10470.92285   10472.80957
  10641.0     0.0000940   10470.79395   10472.63184
  10474.0     0.0000955   10470.64453   10472.53027
  10300.0     0.0000971   10470.47266   10472.31250
  10233.0     0.0000977   10470.27930   10472.07617
  10134.0     0.0000987   10470.06445   10471.82129
  10051.0     0.0000995   10469.82715   10471.54297
  10052.0     0.0000995   10469.56836   10471.24707
  10135.0     0.0000987   10469.28711   10470.97656
  10108.0     0.0000989   10468.98438   10470.63867
  10081.0     0.0000992   10468.65820   10478.56055
  10093.0     0.0000991   10468.31055   10478.35156
  10096.0     0.0000990   10467.93945   10478.12695
  10111.0     0.0000989   10467.54590   10476.89746
  10226.0     0.0000978   10467.12988   10476.66113
  10202.0     0.0000980   10466.69043   10476.40918
  10028.0     0.0000997   10466.22852   10480.27734
  10119.0     0.0000988   10465.74316   10480.07813
  10132.0     0.0000987   10465.23438   10479.86621
  10183.0     0.0000982   10464.70215   10479.15625
  10223.0     0.0000978   10464.14746   10478.92871
  10290.0     0.0000972   10463.56836   10478.68848
  10431.0     0.0000959   10462.96680   10478.43750
  10534.0     0.0000949   10462.34082   10478.17480
  10330.0     0.0000968   10461.69141   10477.90234
  10238.0     0.0000977   10461.01758   10477.61719
  10318.0     0.0000969   10460.32031   10477.32422
  10288.0     0.0000972   10459.59961   10477.02246
  10182.0     0.0000982   10458.85449   10476.71094
  10283.0     0.0000972   10458.08496   10476.39160
  10274.0     0.0000973   10457.29199   10476.06543
  10140.0     0.0000986   10456.47363   10475.73340
  10207.0     0.0000980   10455.63184   10475.39551
  9925.0      0.0001008   10454.76563   10475.05273
  10195.0     0.0000981   10453.87402   10474.70605
  10131.0     0.0000987   10452.95898   10474.35840
  9989.0      0.0001001   10452.01953   10474.00879
  9933.0      0.0001007   10451.05469   10473.65918
  9990.0      0.0001001   10450.06641   10473.31055
  9939.0      0.0001006   10449.05273   10472.96484
  9939.0      0.0001006   10448.01367   10472.62598
  9938.0      0.0001006   10446.95117   10472.29102
  9768.0      0.0001024   10445.86230   10471.96289
  10010.0     0.0000999   10444.75000   10471.64648
  10067.0     0.0000993   10443.61133   10471.34082
  10127.0     0.0000987   10442.44922   10471.04980
  10122.0     0.0000988   10441.26172   10470.77441
  10034.0     0.0000997   10440.04785   10470.51855
  9928.0      0.0001007   10438.81055   10470.28320
  10041.0     0.0000996   10437.54785   10470.07422
  10150.0     0.0000985   10436.25977   10469.89355
  10343.0     0.0000967   10434.94727   10469.74609
  10239.0     0.0000977   10433.60840   10469.63379
  10451.0     0.0000957   10432.24512   10469.56152
  10477.0     0.0000954   10430.85645   10469.53418
  10578.0     0.0000945   10429.44238   10469.55957
  10817.0     0.0000924   10428.00391   10469.63867
  11192.0     0.0000893   10426.53906   10469.78223
  11560.0     0.0000865   10425.04980   10469.99414
  11974.0     0.0000835   10423.53516   10470.28320
  12605.0     0.0000793   10421.99512   10470.65723
  13323.0     0.0000751   10420.43066   10471.12500
  14324.0     0.0000698   10418.83984   10471.69824
  15315.0     0.0000653   10417.22461   10472.38672
  15852.0     0.0000631   10415.58301   10473.20410
  15911.0     0.0000628   10413.91699   10474.16406
  15808.0     0.0000633   10412.22656   10475.28223
  15589.0     0.0000641   10410.50879   10476.57520
  15335.0     0.0000652   10408.76758   10478.06641
  15275.0     0.0000655   10407.00098   10479.77441
  14917.0     0.0000670   10405.20898   10481.72363
  14209.0     0.0000704   10403.39160   10483.94434
  13403.0     0.0000746   10401.54883   10486.46777
  12631.0     0.0000792   10399.68164   10489.33105
  12034.0     0.0000831   10397.78906   10492.57813
  11573.0     0.0000864   10395.87207   10496.25195
  11194.0     0.0000893   10393.92871   10500.41309
  10793.0     0.0000927   10391.96094   10505.12695
  10494.0     0.0000953   10389.96875   10510.46191
  10338.0     0.0000967   10387.95117   10516.51172
  10308.0     0.0000970   10385.90820   10523.37598
  10114.0     0.0000989   10383.84180   10531.17676
  9984.0      0.0001002   10381.74902   10540.06250
  9987.0      0.0001001   10379.63281   10550.19824
  10059.0     0.0000994   10377.49023   10561.79980
  10013.0     0.0000999   10375.32422   10575.11230
  9975.0      0.0001003   10373.13379   10590.45020
  10010.0     0.0000999   10370.91797   10608.19824
  10095.0     0.0000991   10368.67871   10628.82617
  10021.0     0.0000998   10366.41309   10652.95313
  9990.0      0.0001001   10364.12500   10681.36621
  10103.0     0.0000990   10361.81152   10715.16406
  10382.0     0.0000963   10359.47363   10755.87500
  10473.0     0.0000955   10357.11133   10805.64063
  10459.0     0.0000956   10354.72559   10867.52734
  10832.0     0.0000923   10352.31543   10945.53320
  10934.0     0.0000915   10349.88184   11044.79492
  11122.0     0.0000899   10347.42285   11171.74023
  11417.0     0.0000876   10344.94141   11334.81836
  12011.0     0.0000833   10342.43457   11547.11621
  12559.0     0.0000796   10339.90527   11833.35547
  13387.0     0.0000747   10337.35254   12249.40430
  14521.0     0.0000689   10334.77539   12896.60156
  15887.0     0.0000629   10332.17480   13903.02734
  17179.0     0.0000582   10329.54980   15382.42383
  19016.0     0.0000526   10326.90332   17366.37695
  21785.0     0.0000459   10324.23340   19697.69141
  24281.0     0.0000412   10321.53809   21848.99805
  26436.0     0.0000378   10318.82227   22922.59180
  26923.0     0.0000371   10316.08203   22468.77930
  25352.0     0.0000394   10313.31934   21158.42188
  23373.0     0.0000428   10310.53418   19921.64453
  21734.0     0.0000460   10307.72461   19160.05664
  21194.0     0.0000472   10304.89355   18710.84766
  20649.0     0.0000484   10302.04004   18060.69531
  19434.0     0.0000515   10299.16406   16907.60938
  17525.0     0.0000571   10296.26563   15491.98242
  15415.0     0.0000649   10293.34473   14169.36133
  13777.0     0.0000726   10290.40137   13108.08301
  12746.0     0.0000785   10287.43652   12330.97266
  12019.0     0.0000832   10284.45020   11796.75586
  11331.0     0.0000883   10281.44141   11441.41797
  10882.0     0.0000919   10278.41113   11204.39355
  10506.0     0.0000952   10275.35938   11040.39844
  10316.0     0.0000969   10272.28613   10920.37891
  10266.0     0.0000974   10269.19141   10827.84473
  10263.0     0.0000974   10266.07520   10753.62598
  10298.0     0.0000971   10262.93750   10692.51270
  10296.0     0.0000971   10259.78027   10641.31445
  10386.0     0.0000963   10256.60059   10597.79688
  10483.0     0.0000954   10253.40137   10560.39648
  10595.0     0.0000944   10250.18164   10527.90918
  11068.0     0.0000904   10246.93945   10499.41992
  11461.0     0.0000873   10243.67773   10474.23828
  11941.0     0.0000837   10240.39551   10451.78418
  12555.0     0.0000796   10237.09473   10431.62695
  12859.0     0.0000778   10233.77246   10413.39746
  13019.0     0.0000768   10230.43066   10396.80566
  12942.0     0.0000773   10227.06934   10381.62109
  12342.0     0.0000810   10223.68750   10367.63672
  12159.0     0.0000822   10220.28906   10354.69629
  12165.0     0.0000822   10216.86816   10342.65723
  11859.0     0.0000843   10213.42871   10331.40332
  11433.0     0.0000875   10209.97070   10320.84375
  11129.0     0.0000899   10206.49316   10310.88672
  10907.0     0.0000917   10202.99805   10301.46777
  10469.0     0.0000955   10199.48340   10292.52246
  10172.0     0.0000983   10195.94922   10283.99316
  10079.0     0.0000992   10192.39941   10275.84375
  10037.0     0.0000996   10188.82910   10268.02539
  9837.0      0.0001017   10185.24219   10260.50781
  9892.0      0.0001011   10181.63672   10253.25977
  9679.0      0.0001033   10178.01172   10246.24902
  9632.0      0.0001038   10174.37109   10239.45898
  9785.0      0.0001022   10170.71289   10232.86328
  9690.0      0.0001032   10167.03809   10226.44727
  9717.0      0.0001029   10163.34473   10220.19238
  9667.0      0.0001034   10159.63477   10241.90723
  9732.0      0.0001028   10155.90820   10236.50586
  9674.0      0.0001034   10152.16406   10231.24316
  9605.0      0.0001041   10148.40527   10226.10938
  9397.0      0.0001064   10144.62793   10221.09570
  9584.0      0.0001043   10140.83496   10216.19238
  9691.0      0.0001032   10137.02734   10211.39355
  9599.0      0.0001042   10133.20215   10220.76367
  9486.0      0.0001054   10129.36230   10216.45215
  9523.0      0.0001050   10125.50684   10212.23633
  9472.0      0.0001056   10121.63379   10208.11230
  9639.0      0.0001037   10117.74805   10204.08203
  9604.0      0.0001041   10113.84668   10200.13770
  9566.0      0.0001045   10109.92969   10196.27930
  9572.0      0.0001045   10105.99902   10192.50293
  9648.0      0.0001036   10102.05176   10188.80664
  9580.0      0.0001044   10098.09180   10185.19336
  9536.0      0.0001049   10094.11719   10181.66211
  9521.0      0.0001050   10090.12891   10178.20801
  9587.0      0.0001043   10086.12695   10174.83691
  9528.0      0.0001050   10082.10938   10171.54199
  9571.0      0.0001045   10078.08008   10168.33105
  9628.0      0.0001039   10074.03613   10165.20215
  9651.0      0.0001036   10069.98047   10162.15625
  9711.0      0.0001030   10065.91016   10159.19922
  9633.0      0.0001038   10061.82715   10156.32617
  9638.0      0.0001038   10057.73242   10153.54590
  9574.0      0.0001044   10053.62402   10150.85938
  9490.0      0.0001054   10049.50391   10148.26953
  9454.0      0.0001058   10045.37207   10145.78223
  9468.0      0.0001056   10041.22656   10143.39648
  9519.0      0.0001051   10037.07129   10141.12305
  9552.0      0.0001047   10032.90332   10138.96191
  9577.0      0.0001044   10028.72461   10136.92188
  9433.0      0.0001060   10024.53418   10135.00977
  9494.0      0.0001053   10020.33105   10133.22949
  9620.0      0.0001040   10016.11914   10131.59082
  9551.0      0.0001047   10011.89551   10130.10156
  9544.0      0.0001048   10007.66113   10128.77051
  9509.0      0.0001052   10003.41699   10127.60547
  9482.0      0.0001055   9999.16113    10126.61816
  9568.0      0.0001045   9994.89648    10125.72852
  9604.0      0.0001041   9990.62207    10125.13672
  9607.0      0.0001041   9986.33887    10124.76172
  9307.0      0.0001074   9982.04395    10124.61719
  9493.0      0.0001053   9977.74023    10124.72266
  9441.0      0.0001059   9973.42871    10125.09473
  9417.0      0.0001062   9969.10645    10125.70605
  9494.0      0.0001053   9964.77637    10126.67383
  9506.0      0.0001052   9960.43848    10119.71484
  9508.0      0.0001052   9956.08984    10121.54297
  9673.0      0.0001034   9951.73535    10123.75684
  9679.0      0.0001033   9947.37207    10126.38867
  9591.0      0.0001043   9943.00098    10129.47559
  9762.0      0.0001024   9938.62207    10133.05762
  10016.0     0.0000998   9934.23438    10133.07422
  9957.0      0.0001004   9929.84180    10137.87207
  10004.0     0.0001000   9925.44043    10143.31836
  10339.0     0.0000967   9921.03223    10149.47168
  10304.0     0.0000970   9916.61816    10156.40820
  10067.0     0.0000993   9912.19531    10164.20898
  9980.0      0.0001002   9907.76758    10172.95996
  10051.0     0.0000995   9903.33301    10182.77148
  10107.0     0.0000989   9898.89453    10193.75684
  10044.0     0.0000996   9894.44824    10206.05273
  10233.0     0.0000977   9889.99609    10219.81738
  10118.0     0.0000988   9885.53906    10235.21875
  9937.0      0.0001006   9881.07617    10252.47266
  9862.0      0.0001014   9876.60938    10271.80859
  9705.0      0.0001030   9872.13672    10293.51172
  9839.0      0.0001016   9867.65918    10317.91309
  9737.0      0.0001027   9863.17773    10345.37793
  9642.0      0.0001037   9858.69141    10376.38184
  9626.0      0.0001039   9854.20117    10411.44531
  9781.0      0.0001022   9849.70703    10451.23730
  9781.0      0.0001022   9845.20703    10496.54590
  9781.0      0.0001022   9840.70605    10548.29590
  9843.0      0.0001016   9836.20020    10607.68848
  10047.0     0.0000995   9831.69141    10676.13770
  10271.0     0.0000974   9827.17969    10755.47070
  10431.0     0.0000959   9822.66309    10847.98145
  10575.0     0.0000946   9818.14551    10956.49316
  10701.0     0.0000934   9813.62695    11084.77539
  10836.0     0.0000923   9809.10352    11237.75000
  10994.0     0.0000910   9804.57813    11421.89160
  11206.0     0.0000892   9800.05078    11646.05762
  11694.0     0.0000855   9795.52148    11923.26758
  12320.0     0.0000812   9790.99121    12273.49023
  12947.0     0.0000772   9786.45801    12731.35254
  13715.0     0.0000729   9781.92480    13359.26074
  14633.0     0.0000683   9777.39063    14269.79004
  15999.0     0.0000625   9772.85352    15653.02148
  17888.0     0.0000559   9768.31738    17787.25781
  20501.0     0.0000488   9763.77930    21013.23047
  23946.0     0.0000418   9759.24121    25632.20117
  28679.0     0.0000349   9754.70410    31719.70117
  34433.0     0.0000290   9750.16504    38790.58984
  41187.0     0.0000243   9745.62695    45219.04688
  47418.0     0.0000211   9741.08887    48302.05469
  51583.0     0.0000194   9736.55078    46737.86328
  51831.0     0.0000193   9732.01367    42565.92188
  48629.0     0.0000206   9727.47656    38611.61328
  42362.0     0.0000236   9722.94238    36219.10156
  36980.0     0.0000270   9718.40723    35160.44141
  33772.0     0.0000296   9713.87305    34031.60938
  32326.0     0.0000309   9709.34180    31418.68359
  30476.0     0.0000328   9704.81055    27472.06250
  27977.0     0.0000357   9700.28223    23342.09961
  24024.0     0.0000416   9695.75586    19806.33008
  19046.0     0.0000525   9691.23047    17097.52344
  15642.0     0.0000639   9686.70898    15166.03906
  13361.0     0.0000748   9682.18750    13848.62598
  11971.0     0.0000835   9677.67090    12963.59277
  11370.0     0.0000880   9673.15527    12357.36816
  11055.0     0.0000905   9668.64258    11923.57227
  10631.0     0.0000941   9664.13477    11596.91211
  10466.0     0.0000955   9659.62891    11339.90332
  10395.0     0.0000962   9655.12598    11131.53809
  10295.0     0.0000971   9650.62695    10958.99707
  10277.0     0.0000973   9646.13086    10814.04883
  9889.0      0.0001011   9641.63965    10690.88477
  10001.0     0.0001000   9637.15234    10585.12207
  9924.0      0.0001008   9632.66992    10493.54980
  9893.0      0.0001011   9628.19043    10413.57422
  9715.0      0.0001029   9623.71484    10343.23535
  9714.0      0.0001029   9619.24512    10280.96973
  9780.0      0.0001022   9614.77930    10225.47656
  9648.0      0.0001036   9610.32031    10175.75977
  9494.0      0.0001053   9605.86523    10130.95410
  9517.0      0.0001051   9601.41406    10090.38379
  9567.0      0.0001045   9596.96973    10053.48438
  9620.0      0.0001040   9592.53027    10019.76172
  9528.0      0.0001050   9588.09668    9988.82910
  9467.0      0.0001056   9583.66797    9960.32910
  9532.0      0.0001049   9579.24512    9933.98438
  9557.0      0.0001046   9574.83105    9909.55078
  9571.0      0.0001045   9570.42090    9886.80371
  9541.0      0.0001048   9566.01758    9865.57422
  9587.0      0.0001043   9561.62012    9845.69043
  9614.0      0.0001040   9557.22949    9827.01953
  9656.0      0.0001036   9552.84668    9809.44727
  9584.0      0.0001043   9548.46973    9792.85742
  9506.0      0.0001052   9544.10156    9777.16699
  9527.0      0.0001050   9539.73828    9762.28516
  9652.0      0.0001036   9535.38281    9748.14453
  9835.0      0.0001017   9531.03613    9734.68164
  9839.0      0.0001016   9526.69531    9721.83496
  9801.0      0.0001020   9522.36426    9709.56152
  9873.0      0.0001013   9518.04004    9697.80664
  9912.0      0.0001009   9513.72266    9686.53418
  9918.0      0.0001008   9509.41504    9675.70801
  9853.0      0.0001015   9505.11426    9665.29492
  9614.0      0.0001040   9500.82324    9655.26855
  9571.0      0.0001045   9496.53906    9645.59570
  9626.0      0.0001039   9492.26465    9636.25781
  9595.0      0.0001042   9488.00000    9627.23633
  9545.0      0.0001048   9483.74219    9618.50391
  9570.0      0.0001045   9479.49512    9610.05078
  9610.0      0.0001041   9475.25586    9601.85645
  9498.0      0.0001053   9471.02539    9593.90820
  9384.0      0.0001066   9466.80566    9586.19922
  9560.0      0.0001046   9462.59473    9578.71289
  9622.0      0.0001039   9458.39453    9571.44141
  9601.0      0.0001042   9454.20215    9564.37695
  9405.0      0.0001063   9450.01953    9557.51172
  9354.0      0.0001069   9445.84766    9550.84570
  9404.0      0.0001063   9441.68555    9544.36719
  9522.0      0.0001050   9437.53516    9538.08105
  9445.0      0.0001059   9433.39355    9531.97949
  9435.0      0.0001060   9429.26172    9526.06445
  9415.0      0.0001062   9425.14063    9520.34082
  9344.0      0.0001070   9421.03027    9514.81055
  9364.0      0.0001068   9416.93164    9509.47754
  9278.0      0.0001078   9412.84180    9504.35156
  9313.0      0.0001074   9408.76367    9499.44531
  9430.0      0.0001060   9404.69824    9494.77441
  9502.0      0.0001052   9400.64160    9490.35156
  9499.0      0.0001053   9396.59766    9486.20703
  9394.0      0.0001065   9392.56348    9482.36914
  9477.0      0.0001055   9388.54102    9478.87695
  9470.0      0.0001056   9384.53125    9475.77930
  9416.0      0.0001062   9380.53223    9473.13867
  9292.0      0.0001076   9376.54492    9471.03516
  9416.0      0.0001062   9372.56836    9469.57227
  9441.0      0.0001059   9368.60449    9468.88770
  9377.0      0.0001066   9364.65234    9469.16309
  9395.0      0.0001064   9360.71191    9470.64160
  9348.0      0.0001070   9356.78516    9473.67871
  9348.0      0.0001070   9352.86914    9478.80859
  9445.0      0.0001059   9348.96484    9486.92090
  9502.0      0.0001052   9345.07422    9499.57910
  9524.0      0.0001050   9341.19531    9519.61035
  9375.0      0.0001067   9337.32910    9551.76270
  9359.0      0.0001068   9333.47461    9603.27539
  9318.0      0.0001073   9329.63379    9683.42969
  9341.0      0.0001071   9325.80664    9801.57324
  9421.0      0.0001061   9321.99023    9934.94238
  9499.0      0.0001053   9318.18750    10132.63672
  9472.0      0.0001056   9314.39746    10332.93457
  9423.0      0.0001061   9310.62012    10464.45801
  9506.0      0.0001052   9306.85742    10462.16309
  9494.0      0.0001053   9303.10742    10350.53418
  9382.0      0.0001066   9299.37012    10201.21973
  9420.0      0.0001062   9295.64551    10102.29102
  9563.0      0.0001046   9291.93457    10053.71484
  9513.0      0.0001051   9288.23730    10031.80273
  9320.0      0.0001073   9284.55371    9988.84668
  9379.0      0.0001066   9280.88379    9895.99805
  9408.0      0.0001063   9277.22754    9772.50977
  9363.0      0.0001068   9273.58398    9651.64648
  9430.0      0.0001060   9269.95508    9550.93848
  9477.0      0.0001055   9266.33887    9474.11426
  9238.0      0.0001082   9262.73730    9418.62402
  9247.0      0.0001081   9259.14941    9379.54590
  9460.0      0.0001057   9255.57617    9351.86426
  9560.0      0.0001046   9252.01660    9331.54297
  9419.0      0.0001062   9248.46973    9315.81445
  9323.0      0.0001073   9244.93848    9303.00586
  9350.0      0.0001070   9241.42090    9292.14453
  9390.0      0.0001065   9237.91699    9282.66602
  9339.0      0.0001071   9234.42871    9274.23145
  9310.0      0.0001074   9230.95313    9266.60254
  9355.0      0.0001069   9227.49316    9259.62109
  9479.0      0.0001055   9224.04590    9253.16016
  9462.0      0.0001057   9220.61328    9247.12695
  9424.0      0.0001061   9217.19629    9241.45215
  9456.0      0.0001058   9213.79297    9236.07129
  9266.0      0.0001079   9210.40527    9230.94727
  9448.0      0.0001058   9207.03125    9226.03613
  9427.0      0.0001061   9203.67188    9221.31152
  9344.0      0.0001070   9200.32715    9216.74902
  9458.0      0.0001057   9196.99609    9212.32813
  9283.0      0.0001077   9193.68066    9208.03125
  9348.0      0.0001070   9190.38086    9203.84375
  9292.0      0.0001076   9187.09473    9199.75586
  9260.0      0.0001080   9183.82324    9195.75586
  9427.0      0.0001061   9180.56641    9191.83594
  9420.0      0.0001062   9177.32520    9187.98926
  9420.0      0.0001062   9174.09766    9184.20605
  9447.0      0.0001059   9170.88477    9180.48633
  9439.0      0.0001059   9167.68848    9176.82422
  9366.0      0.0001068   9164.50684    9173.21191
  9192.0      0.0001088   9161.33984    9169.64844
  9165.0      0.0001091   9158.18652    9166.13086
  9263.0      0.0001080   9155.04883    9162.65527
  9252.0      0.0001081   9151.92676    9159.22168
  9255.0      0.0001080   9148.81836    9155.82422
  9314.0      0.0001074   9145.72754    9152.46582
  9334.0      0.0001071   9142.64941    9149.14160
  9362.0      0.0001068   9139.58594    9145.84961
  9360.0      0.0001068   9136.53906    9142.58984
  9386.0      0.0001065   9133.50586    9139.36133
  9411.0      0.0001063   9130.49023    9136.16406
  9397.0      0.0001064   9127.48730    9132.99512
  9421.0      0.0001061   9124.49902    9129.85449
  9494.0      0.0001053   9121.52734    9126.74121
  9542.0      0.0001048   9118.57031    9123.65820
  9438.0      0.0001060   9115.62793    9120.59863
  9338.0      0.0001071   9112.70020    9117.56836
  9268.0      0.0001079   9109.78809    9114.56250
  9294.0      0.0001076   9106.89258    9111.58691
  9329.0      0.0001072   9104.00977    9108.63574
  9291.0      0.0001076   9101.14355    9105.71191
  9239.0      0.0001082   9098.29199    9102.81348
  9265.0      0.0001079   9095.45410    9099.94336
  9303.0      0.0001075   9092.63281    9097.10352
  9310.0      0.0001074   9089.82617    9094.29004
  9163.0      0.0001091   9087.03613    9091.50977
  9220.0      0.0001085   9084.25879    9088.75879
  9420.0      0.0001062   9081.49707    9086.04102
  9365.0      0.0001068   9078.75098    9083.35938
  9401.0      0.0001064   9076.01855    9080.71484
  9357.0      0.0001069   9073.30273    9078.11230
  9434.0      0.0001060   9070.60156    9075.55469
  9320.0      0.0001073   9067.91406    9073.04883
  9307.0      0.0001074   9065.24316    9070.59863
  9277.0      0.0001078   9062.58594    9068.21680
  9242.0      0.0001082   9059.94434    9065.91016
  9361.0      0.0001068   9057.31641    9063.69434
  9375.0      0.0001067   9054.70410    9061.59277
  9443.0      0.0001059   9052.10840    9059.63086
  9390.0      0.0001065   9049.52539    9057.84863
  9428.0      0.0001061   9046.95801    9056.31445
  9400.0      0.0001064   9044.40430    9055.13770
  9508.0      0.0001052   9041.86621    9054.52441
  9568.0      0.0001045   9039.34277    9054.81445
  9607.0      0.0001041   9036.83398    9056.54297
  9626.0      0.0001039   9034.34082    9060.42773
  9893.0      0.0001011   9031.86035    9067.26953
  10242.0     0.0000976   9029.39551    9077.67578
  10272.0     0.0000974   9026.94531    9091.55664
  10389.0     0.0000963   9024.50977    9107.18262
  10902.0     0.0000917   9022.08984    9119.78516
  11072.0     0.0000903   9019.68262    9122.72852
  11007.0     0.0000909   9017.29004    9114.26172
  11184.0     0.0000894   9014.91211    9100.28125
  11055.0     0.0000905   9012.54883    9087.47070
  10746.0     0.0000931   9010.20020    9078.02832
  10599.0     0.0000943   9007.86523    9073.48535
  10692.0     0.0000935   9005.54395    9069.95215
  10465.0     0.0000956   9003.23828    9063.37891
  10185.0     0.0000982   9000.94629    9052.52930
  10129.0     0.0000987   8998.66895    9039.81250
  10054.0     0.0000995   8996.40527    9027.80957
  9925.0      0.0001008   8994.15527    9017.21777
  9764.0      0.0001024   8991.91992    9009.08691
  9587.0      0.0001043   8989.69824    9002.68457
  9506.0      0.0001052   8987.49121    8997.60059
  9405.0      0.0001063   8985.29688    8993.42676
  9426.0      0.0001061   8983.11719    8989.84766
  9376.0      0.0001067   8980.95117    8986.65039
  9219.0      0.0001085   8978.79883    8983.70313
  9215.0      0.0001085   8976.66113    9033.29199
  9094.0      0.0001100   8974.53613    9031.56836
  9011.0      0.0001110   8972.42480    9029.96973
  9067.0      0.0001103   8970.32813    9028.47656
  9248.0      0.0001081   8968.24316    9027.07813
  9304.0      0.0001075   8966.17383    9025.76563
  9174.0      0.0001090   8964.11621    9024.52832
  9158.0      0.0001092   8962.07227    9049.35742
  9318.0      0.0001073   8960.04297    9048.71777
  9275.0      0.0001078   8958.02539    9048.15527
  9292.0      0.0001076   8956.02246    9047.66895
  9397.0      0.0001064   8954.03125    9047.25879
  9444.0      0.0001059   8952.05371    9046.92188
  9449.0      0.0001058   8950.09082    9046.66113
  9364.0      0.0001068   8948.13867    9046.47363
  9459.0      0.0001057   8946.20117    9046.36426
  9480.0      0.0001055   8944.27539    9046.33203
  9486.0      0.0001054   8942.36328    9046.37695
  9574.0      0.0001044   8940.46387    9046.50293
  9644.0      0.0001037   8938.57617    9046.70996
  9709.0      0.0001030   8936.70313    9047.00293
  9558.0      0.0001046   8934.84082    9047.38184
  9654.0      0.0001036   8932.99219    9047.84766
  9521.0      0.0001050   8931.15625    9048.40527
  9394.0      0.0001065   8929.33203    9049.05664
  9405.0      0.0001063   8927.52051    9049.80762
  9258.0      0.0001080   8925.72168    9050.65820
  9299.0      0.0001075   8923.93457    9051.61230
  9429.0      0.0001061   8922.16016    9052.67480
  9468.0      0.0001056   8920.39746    9053.84863
  9379.0      0.0001066   8918.64746    9055.14063
  9445.0      0.0001059   8916.90918    9056.55078
  9350.0      0.0001070   8915.18262    9060.78027
  9339.0      0.0001071   8913.46875    9062.49805
  9259.0      0.0001080   8911.76563    9064.35059
  9535.0      0.0001049   8910.07520    9066.34766
  9428.0      0.0001061   8908.39648    9068.49512
  9431.0      0.0001060   8906.72852    9070.79980
  9344.0      0.0001070   8905.07324    9073.26855
  9481.0      0.0001055   8903.42871    9077.24316
  9353.0      0.0001069   8901.79590    9080.08691
  9566.0      0.0001045   8900.17480    9083.12012
  9700.0      0.0001031   8898.56445    9086.35059
  9643.0      0.0001037   8896.96582    9089.79102
  9387.0      0.0001065   8895.37891    9093.45117
  9478.0      0.0001055   8893.80273    9097.33887
  9448.0      0.0001058   8892.23730    9101.47168
  9434.0      0.0001060   8890.68262    9105.86133
  9356.0      0.0001069   8889.13965    9110.51855
  9461.0      0.0001057   8887.60742    9115.46289
  9687.0      0.0001032   8886.08594    9120.70801
  9530.0      0.0001049   8884.57520    9126.27441
  9364.0      0.0001068   8883.07520    9132.17578
  9483.0      0.0001055   8881.58594    9138.43848
  9549.0      0.0001047   8880.10645    9145.08008
  9628.0      0.0001039   8878.63867    9152.12305
  9542.0      0.0001048   8877.18066    9159.60156
  9641.0      0.0001037   8875.73242    9167.53809
  9691.0      0.0001032   8874.29492    9175.95996
  9636.0      0.0001038   8872.86816    9184.90625
  9636.0      0.0001038   8871.45117    9194.40723
  9623.0      0.0001039   8870.04395    9204.50684
  9611.0      0.0001040   8868.64746    9215.24707
  9552.0      0.0001047   8867.25977    9226.66992
  9625.0      0.0001039   8865.88281    9238.83496
  9666.0      0.0001035   8864.51660    9252.78613
  9599.0      0.0001042   8863.15820    9266.61719
  9601.0      0.0001042   8861.81055    9281.37305
  9556.0      0.0001046   8860.47168    9297.12305
  9506.0      0.0001052   8859.14355    9313.95996
  9677.0      0.0001033   8857.82422    9331.96680
  9728.0      0.0001028   8856.51367    9351.25195
  9674.0      0.0001034   8855.21289    9371.93066
  9582.0      0.0001044   8853.92285    9394.62012
  9588.0      0.0001043   8852.63965    9418.47754
  9722.0      0.0001029   8851.36719    9444.14746
  9819.0      0.0001018   8850.10254    9471.81934
  9712.0      0.0001030   8848.84766    9501.68359
  9539.0      0.0001048   8847.60156    9533.87695
  9697.0      0.0001031   8846.36426    9568.84277
  9687.0      0.0001032   8845.13672    9606.77051
  9691.0      0.0001032   8843.91699    9648.01367
  9775.0      0.0001023   8842.70508    9692.94434
  9729.0      0.0001028   8841.50293    9741.98438
  9753.0      0.0001025   8840.30859    9795.67090
  9625.0      0.0001039   8839.12402    9854.51758
  9793.0      0.0001021   8837.94629    9919.32813
  9910.0      0.0001009   8836.77734    9990.84082
  9864.0      0.0001014   8835.61719    10069.97656
  9749.0      0.0001026   8834.46484    10157.89355
  9781.0      0.0001022   8833.32031    10255.85742
  9710.0      0.0001030   8832.18359    10365.51563
  9811.0      0.0001019   8831.05566    10488.74316
  10136.0     0.0000987   8829.93555    10627.81250
  10159.0     0.0000984   8828.82324    10785.62891
  10113.0     0.0000989   8827.71875    10965.58789
  10337.0     0.0000967   8826.62109    11172.12109
  10790.0     0.0000927   8825.53125    11410.62695
  10862.0     0.0000921   8824.45020    11712.36035
  11167.0     0.0000895   8823.37598    12037.89941
  11587.0     0.0000863   8822.30957    12422.64355
  11843.0     0.0000844   8821.25000    12882.25879
  12258.0     0.0000816   8820.19727    13438.01367
  12479.0     0.0000801   8819.15234    14120.99023
  13101.0     0.0000763   8818.11523    14980.85840
  13810.0     0.0000724   8817.08496    16099.85645
  14711.0     0.0000680   8816.06152    17633.56250
  15816.0     0.0000632   8815.04492    19796.46289
  17643.0     0.0000567   8814.03516    22969.87305
  21038.0     0.0000475   8813.03320    27662.28711
  26616.0     0.0000376   8812.03711    34452.59766
  35718.0     0.0000280   8811.04883    43842.39063
  50412.0     0.0000198   8810.06641    55944.69531
  71102.0     0.0000141   8809.09082    69906.73438
  94055.0     0.0000106   8808.12207    82938.66406
  110318.0    9.06e-6     8807.16016    90146.20313
  110615.0    9.04e-6     8806.20313    88302.40625
  94686.0     0.0000106   8805.25391    80037.60938
  73288.0     0.0000136   8804.31055    70793.67188
  58535.0     0.0000171   8803.37402    64122.64453
  54705.0     0.0000183   8802.44336    60991.07031
  59065.0     0.0000169   8801.51855    60330.30078
  64811.0     0.0000154   8800.60059    59410.25391
  64639.0     0.0000155   8799.68848    55480.52344
  56337.0     0.0000178   8798.78223    48437.76172
  43397.0     0.0000230   8797.88184    40374.92969
  31619.0     0.0000316   8796.98730    33038.82813
  23790.0     0.0000420   8796.09863    27131.41602
  19083.0     0.0000524   8795.21582    22708.64453
  16607.0     0.0000602   8794.33887    19549.66602
  15059.0     0.0000664   8793.46777    17351.99609
  13999.0     0.0000714   8792.60156    15824.13672
  13175.0     0.0000759   8791.74121    14739.14648
  12719.0     0.0000786   8790.88672    13943.34180
  12284.0     0.0000814   8790.03809    13336.20215
  11848.0     0.0000844   8789.19434    12863.29199
  11598.0     0.0000862   8788.35645    12492.19824
  11157.0     0.0000896   8787.52246    12205.91406
  11062.0     0.0000904   8786.69531    11998.05566
  10847.0     0.0000922   8785.87305    11871.71680
  10754.0     0.0000930   8785.05566    11839.59570
  10690.0     0.0000935   8784.24316    11922.13281
  10624.0     0.0000941   8783.43652    12142.52246
  10624.0     0.0000941   8782.63379    12516.38965
  11010.0     0.0000908   8781.83691    13033.83203
  11357.0     0.0000881   8781.04492    13622.74609
  11770.0     0.0000850   8780.25781    14102.35938
  11914.0     0.0000839   8779.47559    14226.77246
  11616.0     0.0000861   8778.69727    13923.18164
  11454.0     0.0000873   8777.92480    13396.31836
  10934.0     0.0000915   8777.15625    12898.50195
  10886.0     0.0000919   8776.39355    12561.17676
  10886.0     0.0000919   8775.63477    12399.86523
  11028.0     0.0000907   8774.87988    12337.11230
  10791.0     0.0000927   8774.13086    12225.90723
  10895.0     0.0000918   8773.38574    11952.96582
  10398.0     0.0000962   8772.64453    11548.36230
  10249.0     0.0000976   8771.90820    11120.07715
  10054.0     0.0000995   8771.17676    10742.48535
  10022.0     0.0000998   8770.44922    10440.52441
  9896.0      0.0001011   8769.72656    10213.03418
  9894.0      0.0001011   8769.00684    10047.70898
  9744.0      0.0001026   8768.29297    9929.50781
  9813.0      0.0001019   8767.58203    9844.69434
  9923.0      0.0001008   8766.87598    9782.73340
  9764.0      0.0001024   8766.17383    9736.66504
  9689.0      0.0001032   8765.47559    9702.24219
  9713.0      0.0001030   8764.78125    9677.13867
  9743.0      0.0001026   8764.09180    9660.23926
  9927.0      0.0001007   8763.40625    9651.30371
  9970.0      0.0001003   8762.72461    9650.97949
  9869.0      0.0001013   8762.04590    9661.10742
  9845.0      0.0001016   8761.37207    9685.23145
  9900.0      0.0001010   8760.70215    9729.16211
  9933.0      0.0001007   8760.03613    9801.20898
  10002.0     0.0001000   8759.37305    9911.22656
  10250.0     0.0000976   8758.71387    10068.43359
  10507.0     0.0000952   8758.05957    10276.72266
  10788.0     0.0000927   8757.40820    10526.09766
  10922.0     0.0000916   8756.76074    10777.14160
  10849.0     0.0000922   8756.11719    10950.01465
  10967.0     0.0000912   8755.47754    10970.43262
  11016.0     0.0000908   8754.84082    10856.04980
  10823.0     0.0000924   8754.20801    10699.41211
  10832.0     0.0000923   8753.57910    10577.41797
  10812.0     0.0000925   8752.95313    10521.08984
  10670.0     0.0000937   8752.33105    10524.50977
  10784.0     0.0000927   8751.71289    10550.80078
  10717.0     0.0000933   8751.09766    10546.15820
  10695.0     0.0000935   8750.48633    10484.38184
  10620.0     0.0000942   8749.87793    10390.47852
  10442.0     0.0000958   8749.27344    10303.34473
  10381.0     0.0000963   8748.67285    10245.40820
  10390.0     0.0000962   8748.07422    10223.83594
  10311.0     0.0000970   8747.48047    10238.55957
  10292.0     0.0000972   8746.88965    10287.00781
  10498.0     0.0000953   8746.30176    10366.65137
  10743.0     0.0000931   8745.71777    10476.37402
  10983.0     0.0000910   8745.13672    10617.26953
  11043.0     0.0000906   8744.55957    10793.19336
  11248.0     0.0000889   8743.98535    11010.88672
  11542.0     0.0000866   8743.41406    11281.43359
  11946.0     0.0000837   8742.84668    11622.28711
  12340.0     0.0000810   8742.28320    12062.33691
  13022.0     0.0000768   8741.72168    12651.25684
  13767.0     0.0000726   8741.16406    13471.61133
  15084.0     0.0000663   8740.60938    14654.83008
  16418.0     0.0000609   8740.05859    16387.46680
  18299.0     0.0000546   8739.51074    18899.13867
  20585.0     0.0000486   8738.96582    22420.89648
  24204.0     0.0000413   8738.42480    27090.73828
  28229.0     0.0000354   8737.88672    32795.94141
  32880.0     0.0000304   8737.35156    38842.86719
  37699.0     0.0000265   8736.82031    43595.48047
  42321.0     0.0000236   8736.29102    45037.61328
  44803.0     0.0000223   8735.76660    42803.59766
  44053.0     0.0000227   8735.24414    38755.99219
  40600.0     0.0000246   8734.72559    34987.64844
  35714.0     0.0000280   8734.20996    32567.98047
  31218.0     0.0000320   8733.69727    31624.38867
  28265.0     0.0000354   8733.18848    31538.08398
  27608.0     0.0000362   8732.68262    31095.37891
  27729.0     0.0000361   8732.17969    29263.76563
  27021.0     0.0000370   8731.67969    26174.41992
  25217.0     0.0000397   8731.18359    22727.39648
  22051.0     0.0000453   8730.69043    19620.55078
  18537.0     0.0000539   8730.20117    17120.42383
  15739.0     0.0000635   8729.71387    15246.40234
  13632.0     0.0000734   8729.23047    13910.87305
  12370.0     0.0000808   8728.75098    12992.16895
  11470.0     0.0000872   8728.27441    12377.10254
  11048.0     0.0000905   8727.80078    11927.85254
  11021.0     0.0000907   8727.33008    11697.30469
  11001.0     0.0000909   8726.86328    11612.76172
  10985.0     0.0000910   8726.39941    11677.78418
  11234.0     0.0000890   8725.93945    11909.34375
  11822.0     0.0000846   8725.48145    12324.63672
  12543.0     0.0000797   8725.02832    12921.60254
  13142.0     0.0000761   8724.57813    13619.40137
  13645.0     0.0000733   8724.13086    14308.25195
  14035.0     0.0000713   8723.68652    14681.00391
  14177.0     0.0000705   8723.24707    14534.73730
  13942.0     0.0000717   8722.80957    14028.56836
  13509.0     0.0000740   8722.37598    13393.15918
  13003.0     0.0000769   8721.94629    12892.12891
  12562.0     0.0000796   8721.51953    12606.18945
  12259.0     0.0000816   8721.09668    12504.02441
  12185.0     0.0000821   8720.67676    12458.36621
  12015.0     0.0000832   8720.25977    12292.25586
  11852.0     0.0000844   8719.84766    11921.32520
  11593.0     0.0000863   8719.43848    11444.92871
  11109.0     0.0000900   8719.03223    10947.75879
  10729.0     0.0000932   8718.62988    10519.69043
  10407.0     0.0000961   8718.23145    10180.72266
  10170.0     0.0000983   8717.83691    9925.47070
  9876.0      0.0001013   8717.44531    9738.91797
  9803.0      0.0001020   8717.05762    9603.54102
  9811.0      0.0001019   8716.67383    9503.91406
  9667.0      0.0001034   8716.29395    9428.30469
  9674.0      0.0001034   8715.91699    9368.69629
  9764.0      0.0001024   8715.54395    9320.10352
  9569.0      0.0001045   8715.17480    9279.42090
  9535.0      0.0001049   8714.80957    9242.06738
  9504.0      0.0001052   8714.44824    9212.17480
  9536.0      0.0001049   8714.08984    9186.11816
  9358.0      0.0001069   8713.73633    9163.25195
  9444.0      0.0001059   8713.38672    9143.05078
  9387.0      0.0001065   8713.04102    9125.12500
  9538.0      0.0001048   8712.69824    9109.16016
  9639.0      0.0001037   8712.36035    9094.88574
  9451.0      0.0001058   8712.02637    9080.77930
  9434.0      0.0001060   8711.69629    9069.31641
  9584.0      0.0001043   8711.37012    9059.01563
  9376.0      0.0001067   8711.04883    9049.75977
  9524.0      0.0001050   8710.73145    9041.43555
  9404.0      0.0001063   8710.41699    9033.96582
  9377.0      0.0001066   8710.10742    9049.45410
  9363.0      0.0001068   8709.80273    9043.86230
  9433.0      0.0001060   8709.50195    9038.94043
  9397.0      0.0001064   8709.20508    9034.63867
  9381.0      0.0001066   8708.91309    9030.92383
  9377.0      0.0001066   8708.62500    9027.75781
  9365.0      0.0001068   8708.34180    9025.11328
  9483.0      0.0001055   8708.06250    9022.96582
  9469.0      0.0001056   8707.78809    9032.34570
  9407.0      0.0001063   8707.51758    9031.32813
  9341.0      0.0001071   8707.25195    9030.76270
  9431.0      0.0001060   8706.99023    9030.63379
  9463.0      0.0001057   8706.73438    9030.93750
  9495.0      0.0001053   8706.48242    9031.66602
  9452.0      0.0001058   8706.23535    9032.81543
  9457.0      0.0001057   8705.99219    9034.38379
  9594.0      0.0001042   8705.75488    9036.37598
  9620.0      0.0001040   8705.52246    9038.78516
  9534.0      0.0001049   8705.29395    9041.62598
  9487.0      0.0001054   8705.07031    9044.89746
  9565.0      0.0001045   8704.85254    9047.62207
  9488.0      0.0001054   8704.63867    9051.80762
  9417.0      0.0001062   8704.43066    9056.45801
  9468.0      0.0001056   8704.22656    9061.59082
  9555.0      0.0001047   8704.02832    9067.21777
  9566.0      0.0001045   8703.83496    9073.36719
  9476.0      0.0001055   8703.64746    9080.05859
  9406.0      0.0001063   8703.46387    9086.81152
  9487.0      0.0001054   8703.28711    9094.67383
  9469.0      0.0001056   8703.11426    9103.16016
  9501.0      0.0001053   8702.94727    9112.30859
  9496.0      0.0001053   8702.78516    9122.16211
  9452.0      0.0001058   8702.62891    9132.75977
  9666.0      0.0001035   8702.47754    9144.15527
  9539.0      0.0001048   8702.33203    9156.39941
  9504.0      0.0001052   8702.19238    9169.56152
  9536.0      0.0001049   8702.05859    9183.70117
  9611.0      0.0001040   8701.92969    9198.89453
  9528.0      0.0001050   8701.80664    9215.23340
  9543.0      0.0001048   8701.68945    9232.80078
  9641.0      0.0001037   8701.57715    9251.71680
  9613.0      0.0001040   8701.47168    9272.09473
  9455.0      0.0001058   8701.37109    9294.06055
  9662.0      0.0001035   8701.27734    9317.78027
  9697.0      0.0001031   8701.18848    9343.40625
  9643.0      0.0001037   8701.10645    9371.15234
  9508.0      0.0001052   8701.03027    9401.22949
  9762.0      0.0001024   8700.95996    9433.87793
  9702.0      0.0001031   8700.89551    9469.40723
  9651.0      0.0001036   8700.83789    9508.12305
  9823.0      0.0001018   8700.78613    9550.43262
  9738.0      0.0001027   8700.74023    9596.76270
  9669.0      0.0001034   8700.70117    9647.61328
  9849.0      0.0001015   8700.66797    9679.02051
  9943.0      0.0001006   8700.64160    9741.26563
  10047.0     0.0000995   8700.62109    9810.18750
  10161.0     0.0000984   8700.60742    9886.76270
  10133.0     0.0000987   8700.60059    9972.14746
  10366.0     0.0000965   8700.59961    10067.80762
  10473.0     0.0000955   8700.60547    10175.41602
  10675.0     0.0000937   8700.61816    10284.74707
  10716.0     0.0000933   8700.63770    10423.34082
  10951.0     0.0000913   8700.66406    10581.75684
  11170.0     0.0000895   8700.69629    10764.11230
  11366.0     0.0000880   8700.73633    10975.40234
  11739.0     0.0000852   8700.78223    11222.31543
  12018.0     0.0000832   8700.83594    11513.42090
  12428.0     0.0000805   8700.89648    11860.31152
  13132.0     0.0000761   8700.96387    12279.86914
  13842.0     0.0000722   8701.03906    12797.11523
  14820.0     0.0000675   8701.12012    13452.91602
  16104.0     0.0000621   8701.20898    14314.20020
  17678.0     0.0000566   8701.30566    15489.95020
  19914.0     0.0000502   8701.40820    17149.50977
  23052.0     0.0000434   8701.51953    19528.83398
  27410.0     0.0000365   8701.63672    22921.70898
  32339.0     0.0000309   8701.76270    27626.68359
  37722.0     0.0000265   8701.89551    33850.41797
  43188.0     0.0000232   8702.03516    41537.16016
  47510.0     0.0000210   8702.18359    50010.84766
  51218.0     0.0000195   8702.33887    57516.54688
  53639.0     0.0000186   8702.50195    61312.60938
  54280.0     0.0000184   8702.67188    59909.56250
  53142.0     0.0000188   8702.85059    54846.55859
  50985.0     0.0000196   8703.03711    49063.03906
  48832.0     0.0000205   8703.23047    44593.09375
  46556.0     0.0000215   8703.43262    42176.17578
  44143.0     0.0000227   8703.64160    41567.53516
  41512.0     0.0000241   8703.85938    41681.44922
  38617.0     0.0000259   8704.08496    40832.99219
  35541.0     0.0000281   8704.31836    37968.39844
  32208.0     0.0000310   8704.56055    33563.60156
  28779.0     0.0000347   8704.81055    28826.86719
  25380.0     0.0000394   8705.06836    24593.55078
  22739.0     0.0000440   8705.33398    21179.00000
  20338.0     0.0000492   8705.60840    18596.85156
  18190.0     0.0000550   8705.89160    16734.84570
  16344.0     0.0000612   8706.18262    15437.45117
  14673.0     0.0000682   8706.48145    14552.81738
  13794.0     0.0000725   8706.78906    13959.47559
  13045.0     0.0000767   8707.10547    13571.27246
  12447.0     0.0000803   8707.43066    13335.15918
  12471.0     0.0000802   8707.76367    13223.04785
  12391.0     0.0000807   8708.10645    13225.84570
  12668.0     0.0000789   8708.45605    13351.43066
  12960.0     0.0000772   8708.81543    13627.18164
  13547.0     0.0000738   8709.18359    14106.28613
  14295.0     0.0000700   8709.56055    14875.33105
  16017.0     0.0000624   8709.94531    16058.93652
  18221.0     0.0000549   8710.33984    17810.05859
  21051.0     0.0000475   8710.74316    20286.39648
  24559.0     0.0000407   8711.15527    23595.55273
  27510.0     0.0000364   8711.57617    27701.50000
  30030.0     0.0000333   8712.00586    32247.43164
  32625.0     0.0000307   8712.44531    36286.54297
  34007.0     0.0000294   8712.89258    38374.73047
  33797.0     0.0000296   8713.35059    37655.96094
  32574.0     0.0000307   8713.81641    34893.85547
  31089.0     0.0000322   8714.29199    31659.55078
  29990.0     0.0000333   8714.77637    29119.80469
  28891.0     0.0000346   8715.27051    27652.22266
  27179.0     0.0000368   8715.77344    27200.79883
  25454.0     0.0000393   8716.28613    27224.84570
  24188.0     0.0000413   8716.80762    26847.03906
  22910.0     0.0000436   8717.33887    25408.72852
  21273.0     0.0000470   8717.87988    23051.74414
  19676.0     0.0000508   8718.42969    20412.20898
  18050.0     0.0000554   8718.98926    18004.43359
  16472.0     0.0000607   8719.55859    16004.87695
  14672.0     0.0000682   8720.13672    14457.78418
  13269.0     0.0000754   8720.72461    13309.53906
  12513.0     0.0000799   8721.32324    12478.31641
  11999.0     0.0000833   8721.93066    11880.05273
  11800.0     0.0000847   8722.54785    11443.23535
  11940.0     0.0000838   8723.17480    11115.33203
  11955.0     0.0000836   8723.81055    10860.52441
  11906.0     0.0000840   8724.45703    10656.27539
  12012.0     0.0000833   8725.11328    10496.57422
  11787.0     0.0000848   8725.77930    10356.47461
  11380.0     0.0000879   8726.45508    10237.99512
  11204.0     0.0000893   8727.14063    10136.85840
  10990.0     0.0000910   8727.83594    10049.98340
  10891.0     0.0000918   8728.54199    9974.99902
  10739.0     0.0000931   8729.25684    9909.98438
  10656.0     0.0000938   8729.98242    9853.49023
  10526.0     0.0000950   8730.71777    9804.28809
  10494.0     0.0000953   8731.46289    9765.46875
  10415.0     0.0000960   8732.21875    9728.24512
  10267.0     0.0000974   8732.98438    9695.92188
  10131.0     0.0000987   8733.75977    9667.99219
  10063.0     0.0000994   8734.54590    9644.00293
  9822.0      0.0001018   8735.34180    9623.60742
  9971.0      0.0001003   8736.14746    9606.51758
  9670.0      0.0001034   8736.96387    9592.48828
  9722.0      0.0001029   8737.79004    9581.33887
  9607.0      0.0001041   8738.62598    9572.91602
  9676.0      0.0001033   8739.47363    9567.11621
  9744.0      0.0001026   8740.33008    9563.86328
  9679.0      0.0001033   8741.19824    9563.11133
  9759.0      0.0001025   8742.07520    9564.85156
  9694.0      0.0001032   8742.96289    9569.09961
  9639.0      0.0001037   8743.86133    9575.90527
  9505.0      0.0001052   8744.77051    9585.35059
  9610.0      0.0001041   8745.68945    9597.55371
  9714.0      0.0001029   8746.61816    9612.66504
  9655.0      0.0001036   8747.55762    9630.88867
  9740.0      0.0001027   8748.50781    9652.46582
  9824.0      0.0001018   8749.46777    9677.69434
  9673.0      0.0001034   8750.43945    9706.95508
  9686.0      0.0001032   8751.41992    9740.67969
  9720.0      0.0001029   8752.41211    9779.43457
  10027.0     0.0000997   8753.41406    9823.86816
  10059.0     0.0000994   8754.42676    9874.77148
  10052.0     0.0000995   8755.44922    9933.16113
  10035.0     0.0000997   8756.48242    10000.21582
  10017.0     0.0000998   8757.52637    10077.47559
  10158.0     0.0000984   8758.58105    10166.79883
  10407.0     0.0000961   8759.64551    10270.50977
  10345.0     0.0000967   8760.72168    10391.68652
  10478.0     0.0000954   8761.80664    10534.16211
  10648.0     0.0000939   8762.90332    10703.25195
  10575.0     0.0000946   8764.00977    10906.19238
  10510.0     0.0000951   8765.12695    11153.62598
  10736.0     0.0000931   8766.25488    11462.38965
  11006.0     0.0000909   8767.39258    11859.26563
  11273.0     0.0000887   8768.54102    12388.08984
  11686.0     0.0000856   8769.70020    13116.63477
  12329.0     0.0000811   8770.87012    14142.63867
  13340.0     0.0000750   8772.04980    15594.21094
  14949.0     0.0000669   8773.24023    17613.89648
  17632.0     0.0000567   8774.44141    20331.00586
  22001.0     0.0000455   8775.65332    23801.78320
  28518.0     0.0000351   8776.87500    27905.81836
  36555.0     0.0000274   8778.10742    32158.67969
  43368.0     0.0000231   8779.34961    35517.30859
  45150.0     0.0000221   8780.60352    36726.48438
  41274.0     0.0000242   8781.86719    35398.54297
  34504.0     0.0000290   8783.14160    32632.61133
  28188.0     0.0000355   8784.42578    29753.75977
  24343.0     0.0000411   8785.71973    27614.26758
  23728.0     0.0000421   8787.02539    26493.44727
  25577.0     0.0000391   8788.34082    26248.05859
  27957.0     0.0000358   8789.66699    26351.69531
  28983.0     0.0000345   8791.00391    26021.50781
  27570.0     0.0000363   8792.34961    24687.48047
  24126.0     0.0000414   8793.70703    22555.82813
  20097.0     0.0000498   8795.07422    20175.37500
  16721.0     0.0000598   8796.45117    17988.85156
  14519.0     0.0000689   8797.83984    16184.41113
  13047.0     0.0000766   8799.23730    14794.12598
  12387.0     0.0000807   8800.64551    13775.07129
  11935.0     0.0000838   8802.06445    13059.54785
  11525.0     0.0000868   8803.49219    12570.47070
  11412.0     0.0000876   8804.93164    12246.29297
  11448.0     0.0000874   8806.37988    12039.93164
  11639.0     0.0000859   8807.83887    11919.65527
  11722.0     0.0000853   8809.30859    11866.51563
  11535.0     0.0000867   8810.78711    11870.46387
  11900.0     0.0000840   8812.27637    11927.66406
  11878.0     0.0000842   8813.77539    12038.84668
  12342.0     0.0000810   8815.28418    12209.12305
  12696.0     0.0000788   8816.80371    12448.76465
  13161.0     0.0000760   8818.33203    12775.86523
  13763.0     0.0000727   8819.87109    13221.62793
  14796.0     0.0000676   8821.41992    13837.15332
  15901.0     0.0000629   8822.97852    14703.93164
  17515.0     0.0000571   8824.54688    15940.79980
  19323.0     0.0000518   8826.12500    17704.81250
  21315.0     0.0000469   8827.71289    20179.42969
  23505.0     0.0000425   8829.31055    23535.78320
  26347.0     0.0000380   8830.91797    27853.41992
  29799.0     0.0000336   8832.53418    33089.32422
  33742.0     0.0000296   8834.16016    38730.03125
  37516.0     0.0000267   8835.79688    43614.68359
  39755.0     0.0000252   8837.44238    46080.86719
  40422.0     0.0000247   8839.09668    45225.65234
  39089.0     0.0000256   8840.76172    41946.07422
  35896.0     0.0000279   8842.43457    38041.58203
  32548.0     0.0000307   8844.11816    34851.80859
  30078.0     0.0000332   8845.81055    32940.75781
  29102.0     0.0000344   8847.51172    32318.68555
  29374.0     0.0000340   8849.22266    32476.56445
  29567.0     0.0000338   8850.94238    32489.64063
  28958.0     0.0000345   8852.67188    31452.68945
  27592.0     0.0000362   8854.40918    29230.00000
  25295.0     0.0000395   8856.15723    26474.03906
  22658.0     0.0000441   8857.91309    23920.11133
  20590.0     0.0000486   8859.67871    21990.93359
  19503.0     0.0000513   8861.45215    20835.77148
  19611.0     0.0000510   8863.23535    20440.36523
  20306.0     0.0000492   8865.02637    20660.99609
  21334.0     0.0000469   8866.82715    21216.32617
  21815.0     0.0000458   8868.63574    21595.19727
  21478.0     0.0000466   8870.45313    21352.11523
  20007.0     0.0000500   8872.27930    20410.75977
  17915.0     0.0000558   8874.11426    19124.96680
  16250.0     0.0000615   8875.95703    17910.57813
  15334.0     0.0000652   8877.80859    17007.22070
  15092.0     0.0000663   8879.66797    16479.94336
  15146.0     0.0000660   8881.53613    16263.77051
  15275.0     0.0000655   8883.41309    16181.10840
  15181.0     0.0000659   8885.29785    15947.61914
  14550.0     0.0000687   8887.18945    15392.94141
  13741.0     0.0000728   8889.09082    14570.58496
  12728.0     0.0000786   8890.99902    13666.55176
  11881.0     0.0000842   8892.91504    12829.30273
  11210.0     0.0000892   8894.83984    12124.38672
  10863.0     0.0000921   8896.77148    11563.66504
  10354.0     0.0000966   8898.71191    11133.20703
  10243.0     0.0000976   8900.65820    10809.58887
  9982.0      0.0001002   8902.61328    10567.15918
  9895.0      0.0001011   8904.57617    10383.45313
  9945.0      0.0001006   8906.54590    10241.27539
  9754.0      0.0001025   8908.52344    10127.33008
  9883.0      0.0001012   8910.50781    10033.75391
  9734.0      0.0001027   8912.50000    9955.14063
  9682.0      0.0001033   8914.49902    9888.05176
  9595.0      0.0001042   8916.50391    9830.16992
  9608.0      0.0001041   8918.51758    9779.81543
  9801.0      0.0001020   8920.53711    9735.79297
  9591.0      0.0001043   8922.56445    9697.12598
  9619.0      0.0001040   8924.59863    9663.08984
  9536.0      0.0001049   8926.63770    9633.08105
  9648.0      0.0001036   8928.68555    9606.61035
  9716.0      0.0001029   8930.73828    9583.28711
  9539.0      0.0001048   8932.79883    9562.78223
  9504.0      0.0001052   8934.86523    9544.83887
  9587.0      0.0001043   8936.93750    9529.24902
  9432.0      0.0001060   8939.01660    9515.83594
  9622.0      0.0001039   8941.10059    9504.47363
  9593.0      0.0001042   8943.19238    9495.05957
  9489.0      0.0001054   8945.29004    9487.52930
  9461.0      0.0001057   8947.39258    9481.84961
  9407.0      0.0001063   8949.50195    9478.00977
  9408.0      0.0001063   8951.61621    9476.03906
  9427.0      0.0001061   8953.73633    9476.00098
  9485.0      0.0001054   8955.86230    9477.99609
  9386.0      0.0001065   8957.99316    9482.16504
  9416.0      0.0001062   8960.12988    9488.72070
  9515.0      0.0001051   8962.27148    9497.92383
  9508.0      0.0001052   8964.41895    9510.13965
  9608.0      0.0001041   8966.57129    9525.84863
  9704.0      0.0001031   8968.72852    9545.67285
  9670.0      0.0001034   8970.89160    9570.50879
  9719.0      0.0001029   8973.05762    9601.59863
  9819.0      0.0001018   8975.22949    9640.87598
  9837.0      0.0001017   8977.40625    9691.33008
  9904.0      0.0001010   8979.58691    9757.75586
  10102.0     0.0000990   8981.77344    9847.71875
  10414.0     0.0000960   8983.96191    9972.40723
  10835.0     0.0000923   8986.15723    10125.17871
  11320.0     0.0000883   8988.35547    10369.76465
  11870.0     0.0000842   8990.55762    10703.69629
  12355.0     0.0000809   8992.76465    11143.65527
  12812.0     0.0000781   8994.97461    11693.76465
  13147.0     0.0000761   8997.18945    12331.06641
  13657.0     0.0000732   8999.40723    12977.45020
  14072.0     0.0000711   9001.62793    13478.50391
  14169.0     0.0000706   9003.85352    13646.77344
  13968.0     0.0000716   9006.08105    13458.06836
  13827.0     0.0000723   9008.31348    13042.75586
  13795.0     0.0000725   9010.54883    12596.78809
  13521.0     0.0000740   9012.78613    12249.62305
  13474.0     0.0000742   9015.02637    12050.86230
  13062.0     0.0000766   9017.27051    11991.33398
  12702.0     0.0000787   9019.51758    12010.14648
  12472.0     0.0000802   9021.76660    12002.15820
  12074.0     0.0000828   9024.01855    11867.78418
  11823.0     0.0000846   9026.27344    11590.93164
  11543.0     0.0000866   9028.52930    11239.59277
  11059.0     0.0000904   9030.78809    10890.55566
  10798.0     0.0000926   9033.04980    10587.53906
  10504.0     0.0000952   9035.31250    10345.06445
  10259.0     0.0000975   9037.57813    10161.94434
  9955.0      0.0001005   9039.84473    10030.31934
  10004.0     0.0001000   9042.11328    9939.79102
  9723.0      0.0001028   9044.38379    9880.34570
  9794.0      0.0001021   9046.65527    9843.63574
  9670.0      0.0001034   9048.92773    9823.46973
  9507.0      0.0001052   9051.20215    9815.72266
  9689.0      0.0001032   9053.47852    9817.85742
  9628.0      0.0001039   9055.75488    9828.43848
  9714.0      0.0001029   9058.03223    9846.78418
  9557.0      0.0001046   9060.31055    9872.71484
  9691.0      0.0001032   9062.58887    9906.40137
  9667.0      0.0001034   9064.86914    9948.36230
  9763.0      0.0001024   9067.14941    9999.41113
  9774.0      0.0001023   9069.42969    10060.66406
  9772.0      0.0001023   9071.71094    10133.73438
  9957.0      0.0001004   9073.99023    10190.14453
  10129.0     0.0000987   9076.27148    10294.31348
  10210.0     0.0000979   9078.55273    10418.99512
  10324.0     0.0000969   9080.83301    10569.60352
  10448.0     0.0000957   9083.11328    10754.37402
  10579.0     0.0000945   9085.39355    10985.89063
  10923.0     0.0000915   9087.67285    11284.40039
  11368.0     0.0000880   9089.95117    11681.32715
  12054.0     0.0000830   9092.22852    12223.54395
  12796.0     0.0000781   9094.50586    12961.63672
  14177.0     0.0000705   9096.78125    14007.63770
  16021.0     0.0000624   9099.05566    15436.76563
  18330.0     0.0000546   9101.33008    17328.21484
  21474.0     0.0000466   9103.60059    19718.36719
  25082.0     0.0000399   9105.87109    22546.46680
  28887.0     0.0000346   9108.13965    25546.10352
  32134.0     0.0000311   9110.40723    28131.00391
  33847.0     0.0000295   9112.67285    29486.17383
  33509.0     0.0000298   9114.93555    29146.38477
  31354.0     0.0000319   9117.19727    27488.23047
  28285.0     0.0000354   9119.45508    25402.41602
  25815.0     0.0000387   9121.71191    23593.06055
  24579.0     0.0000407   9123.96582    22410.62500
  24196.0     0.0000413   9126.21680    21915.26172
  24150.0     0.0000414   9128.46582    21936.76953
  24189.0     0.0000413   9130.71094    22085.21875
  24025.0     0.0000416   9132.95410    21859.55273
  23147.0     0.0000432   9135.19336    20963.48828
  21332.0     0.0000469   9137.42969    19531.50977
  19247.0     0.0000520   9139.66309    17888.60547
  17633.0     0.0000567   9141.89258    16296.37207
  15848.0     0.0000631   9144.11816    14896.45313
  14451.0     0.0000692   9146.34082    13750.96875
  13463.0     0.0000743   9148.55859    12866.17383
  12439.0     0.0000804   9150.77344    12212.70996
  11591.0     0.0000863   9152.98340    11745.74902
  11112.0     0.0000900   9155.18945    11414.74414
  10844.0     0.0000922   9157.39160    11169.43164
  10672.0     0.0000937   9159.58887    10964.77051
  10765.0     0.0000929   9161.78125    10772.47754
  10498.0     0.0000953   9163.96875    10587.52344
  10429.0     0.0000959   9166.15234    10416.90820
  10027.0     0.0000997   9168.33008    10266.90234
  10042.0     0.0000996   9170.50293    10139.23535
  9828.0      0.0001018   9172.67090    10032.53223
  9655.0      0.0001036   9174.83301    9944.21582
  9655.0      0.0001036   9176.99023    9871.16797
  9505.0      0.0001052   9179.14160    9810.43848
  9482.0      0.0001055   9181.28711    9790.97949
  9613.0      0.0001040   9183.42676    9747.99902
  9502.0      0.0001052   9185.56055    9710.99512
  9505.0      0.0001052   9187.68848    9678.75586
  9516.0      0.0001051   9189.80957    9650.42480
  9624.0      0.0001039   9191.92383    9625.36035
  9623.0      0.0001039   9194.03320    9603.06152
  9513.0      0.0001051   9196.13477    9583.15234
  9567.0      0.0001045   9198.22949    9565.31543
  9570.0      0.0001045   9200.31836    9549.29785
  9492.0      0.0001054   9202.39941    9550.77246
  9421.0      0.0001061   9204.47363    9538.01563
  9274.0      0.0001078   9206.54004    9526.52832
  9395.0      0.0001064   9208.59961    9516.17383
  9258.0      0.0001080   9210.65234    9506.83496
  9233.0      0.0001083   9212.69629    9498.41797
  9229.0      0.0001084   9214.73340    9490.82813
  9262.0      0.0001080   9216.76172    9483.99023
  9254.0      0.0001081   9218.78223    9477.83594
  9270.0      0.0001079   9220.79492    9472.30469
  9152.0      0.0001093   9222.79980    9467.34863
  9168.0      0.0001091   9224.79590    9462.91699
  9149.0      0.0001093   9226.78320    9458.97070
  9273.0      0.0001078   9228.76172    9455.46387
  9171.0      0.0001090   9230.73242    9452.37207
  8997.0      0.0001111   9232.69336    9449.66309
  9107.0      0.0001098   9234.64551    9447.30859
  9277.0      0.0001078   9236.58789    9445.28809
  9216.0      0.0001085   9238.52246    9443.57617
  9101.0      0.0001099   9240.44727    9442.15234
  9033.0      0.0001107   9242.36133    9441.00586
  9130.0      0.0001095   9244.26758    9440.11328
  9143.0      0.0001094   9246.16211    9439.46484
  9194.0      0.0001088   9248.04785    9439.04688
  9209.0      0.0001086   9249.92383    9438.84668
  9223.0      0.0001084   9251.79004    9440.18750
  9316.0      0.0001073   9253.64551    9436.58301
  9254.0      0.0001081   9255.48926    9437.06445
  9178.0      0.0001090   9257.32422    9437.72754
  9234.0      0.0001083   9259.14844    9438.56641
  9124.0      0.0001096   9260.96094    9439.57520
  9085.0      0.0001101   9262.76367    9440.74805
  9072.0      0.0001102   9264.55469    9442.07715
  9084.0      0.0001101   9266.33496    9443.56445
  9098.0      0.0001099   9268.10449    9445.20215
  9158.0      0.0001092   9269.86133    9445.75781
  9247.0      0.0001081   9271.60840    9447.73633
  9247.0      0.0001081   9273.34277    9449.85840
  9181.0      0.0001089   9275.06543    9452.12500
  9207.0      0.0001086   9276.77734    9454.53613
  9316.0      0.0001073   9278.47656    9457.08984
  9298.0      0.0001076   9280.16309    9459.78516
  9041.0      0.0001106   9281.83789    9462.62793
  9013.0      0.0001110   9283.50098    9465.61426
  9088.0      0.0001100   9285.15137    9468.74707
  9170.0      0.0001091   9286.78906    9472.03223
  9220.0      0.0001085   9288.41504    9475.46777
  9295.0      0.0001076   9290.02637    9479.05957
  9222.0      0.0001084   9291.62598    9482.81152
  9192.0      0.0001088   9293.21289    9486.72852
  9094.0      0.0001100   9294.78613    9490.81250
  9201.0      0.0001087   9296.34668    9495.07129
  9232.0      0.0001083   9297.89355    9499.51074
  9214.0      0.0001085   9299.42676    9504.14063
  9241.0      0.0001082   9300.94727    9521.83887
  9107.0      0.0001098   9302.45313    9527.05957
  9225.0      0.0001084   9303.94629    9532.49902
  9264.0      0.0001079   9305.42480    9538.16992
  9037.0      0.0001107   9306.88965    9544.08008
  9175.0      0.0001090   9308.33984    9550.24902
  9125.0      0.0001096   9309.77539    9556.68750
  9139.0      0.0001094   9311.19824    9563.42090
  9156.0      0.0001092   9312.60547    9570.46875
  9254.0      0.0001081   9313.99805    9577.86230
  9195.0      0.0001088   9315.37695    9592.10449
  9241.0      0.0001082   9316.74023    9600.41699
  9134.0      0.0001095   9318.08984    9609.22852
  9129.0      0.0001095   9319.42285    9618.60645
  9183.0      0.0001089   9320.74121    9628.62598
  9305.0      0.0001075   9322.04492    9639.34961
  9367.0      0.0001068   9323.33301    9650.80762
  9272.0      0.0001079   9324.60645    9662.97852
  9368.0      0.0001067   9325.86328    9675.69531
  9336.0      0.0001071   9327.10449    9688.64160
  9332.0      0.0001072   9328.33105    9682.87695
  9295.0      0.0001076   9329.54102    9695.65723
  9255.0      0.0001080   9330.73535    9708.43750
  9280.0      0.0001078   9331.91309    9721.75293
  9222.0      0.0001084   9333.07520    9736.04492
  9222.0      0.0001084   9334.22168    9751.55957
  9430.0      0.0001060   9335.35059    9768.40527
  9411.0      0.0001063   9336.46387    9786.58887
  9326.0      0.0001072   9337.56055    9805.99316
  9247.0      0.0001081   9338.64063    9817.23145
  9230.0      0.0001083   9339.70410    9838.83789
  9107.0      0.0001098   9340.75098    9861.58008
  9300.0      0.0001075   9341.78027    9885.05176
  9391.0      0.0001065   9342.79297    9911.08887
  9484.0      0.0001054   9343.78906    9939.22949
  9375.0      0.0001067   9344.76758    9969.70215
  9315.0      0.0001074   9345.72852    10002.74023
  9363.0      0.0001068   9346.67188    10038.61328
  9379.0      0.0001066   9347.59863    10077.58594
  9636.0      0.0001038   9348.50781    10120.02246
  9653.0      0.0001036   9349.39844    10166.30273
  9555.0      0.0001047   9350.27148    10216.50098
  9493.0      0.0001053   9351.12793    10271.94824
  9578.0      0.0001044   9351.96484    10332.87891
  9654.0      0.0001036   9352.78516    10400.09375
  9799.0      0.0001021   9353.58691    10474.47949
  9977.0      0.0001002   9354.37012    10557.09473
  10010.0     0.0000999   9355.13574    10649.27051
  10094.0     0.0000991   9355.88281    10752.50781
  10322.0     0.0000969   9356.61133    10868.74707
  10502.0     0.0000952   9357.32129    11000.26074
  10886.0     0.0000919   9358.01270    11149.82715
  10894.0     0.0000918   9358.68555    11321.06641
  11120.0     0.0000899   9359.33984    11518.34375
  11580.0     0.0000864   9359.97559    11747.58008
  11806.0     0.0000847   9360.59180    12016.52539
  12172.0     0.0000822   9361.18945    12336.05273
  12666.0     0.0000790   9361.76758    12722.49219
  13119.0     0.0000762   9362.32715    13200.25391
  13862.0     0.0000721   9362.86719    13807.68652
  15268.0     0.0000655   9363.38867    14602.56934
  17183.0     0.0000582   9363.88965    15668.89844
  19668.0     0.0000508   9364.37207    17122.16016
  23226.0     0.0000431   9364.83398    19104.49414
  27386.0     0.0000365   9365.27734    21775.17773
  31947.0     0.0000313   9365.70117    25279.97266
  37017.0     0.0000270   9366.10449    29706.81250
  43451.0     0.0000230   9366.48828    35014.78125
  51086.0     0.0000196   9366.85254    40888.36719
  57844.0     0.0000173   9367.19727    46547.61328
  62357.0     0.0000160   9367.52148    50667.72266
  63411.0     0.0000158   9367.82617    51934.18359
  61220.0     0.0000163   9368.10938    50124.85156
  56626.0     0.0000177   9368.37402    46384.40234
  51489.0     0.0000194   9368.61719    42256.64063
  47400.0     0.0000211   9368.84082    38831.03125
  45002.0     0.0000222   9369.04395    36601.25000
  44084.0     0.0000227   9369.22656    35606.33203
  43533.0     0.0000230   9369.38867    35512.94922
  43005.0     0.0000233   9369.53125    35625.82422
  41475.0     0.0000241   9369.65234    35063.88281
  38512.0     0.0000260   9369.75293    33270.05078
  34750.0     0.0000288   9369.83203    30406.83984
  30360.0     0.0000329   9369.89160    27092.50195
  26535.0     0.0000377   9369.92969    23879.37109
  23307.0     0.0000429   9369.94727    21066.14258
  20485.0     0.0000488   9369.94336    18752.58594
  18281.0     0.0000547   9369.91895    16928.55859
  16502.0     0.0000606   9369.87402    15534.91016
  14777.0     0.0000677   9369.80762    14490.60352
  13657.0     0.0000732   9369.71973    13714.85254
  12855.0     0.0000778   9369.61133    13136.83105
  12281.0     0.0000814   9369.48145    12700.58203
  12004.0     0.0000833   9369.33008    12366.46875
  11724.0     0.0000853   9369.15723    12107.85449
  11321.0     0.0000883   9368.96387    11908.73242
  11313.0     0.0000884   9368.74902    11760.50684
  11621.0     0.0000861   9368.51172    11659.71973
  11798.0     0.0000848   9368.25391    11606.56152
  11839.0     0.0000845   9367.97461    11603.05469
  12136.0     0.0000824   9367.67285    11651.42969
  12064.0     0.0000829   9367.35059    11751.71680
  12361.0     0.0000809   9367.00684    11898.30664
  12636.0     0.0000791   9366.64063    12073.62109
  12726.0     0.0000786   9366.25293    12240.55273
  12750.0     0.0000784   9365.84375    12342.86230
  12885.0     0.0000776   9365.41309    12332.90527
  12628.0     0.0000792   9364.95996    12212.26563
  13021.0     0.0000768   9364.48535    12032.10840
  12718.0     0.0000786   9363.98926    11851.97559
  12515.0     0.0000799   9363.47070    11711.32520
  12707.0     0.0000787   9362.92969    11627.05566
  12537.0     0.0000798   9362.36816    11599.12402
  12361.0     0.0000809   9361.78418    11613.19238
  12289.0     0.0000814   9361.17773    11641.20703
  12200.0     0.0000820   9360.54980    11649.40332
  12148.0     0.0000823   9359.89941    11618.89063
  12038.0     0.0000831   9359.22754    11559.63770
  11954.0     0.0000837   9358.53320    11498.85449
  12112.0     0.0000826   9357.81738    11461.54785
  12137.0     0.0000824   9357.07910    11464.32129
  12323.0     0.0000811   9356.31836    11518.67676
  12651.0     0.0000790   9355.53613    11636.12012
  13033.0     0.0000767   9354.73145    11832.25098
  13693.0     0.0000730   9353.90430    12130.62793
  14338.0     0.0000697   9353.05469    12565.09961
  15091.0     0.0000663   9352.18359    13180.48145
  16358.0     0.0000611   9351.29004    14030.68848
  17594.0     0.0000568   9350.37402    15170.22754
  18920.0     0.0000529   9349.43652    16643.74023
  20754.0     0.0000482   9348.47559    18463.75000
  22797.0     0.0000439   9347.49414    20576.50391
  24999.0     0.0000400   9346.48926    22804.75586
  27112.0     0.0000369   9345.46191    24777.24805
  28745.0     0.0000348   9344.41309    25974.92773
  29187.0     0.0000343   9343.34082    26020.68945
  28495.0     0.0000351   9342.24707    25021.68945
  27014.0     0.0000370   9341.13086    23487.76953
  25251.0     0.0000396   9339.99316    21951.05469
  23542.0     0.0000425   9338.83203    20742.67578
  22394.0     0.0000447   9337.64941    19995.21680
  21825.0     0.0000458   9336.44434    19690.79492
  21725.0     0.0000460   9335.21680    19679.65039
  21729.0     0.0000460   9333.96777    19688.16211
  21615.0     0.0000463   9332.69531    19400.52344
  20942.0     0.0000478   9331.40137    18647.94531
  19612.0     0.0000510   9330.08496    17520.74219
  18031.0     0.0000555   9328.74609    16247.37500
  16168.0     0.0000619   9327.38574    15022.74805
  14775.0     0.0000677   9326.00195    13948.94336
  13502.0     0.0000741   9324.59668    13060.56055
  12502.0     0.0000800   9323.16895    12354.14063
  12124.0     0.0000825   9321.71973    11807.62402
  11768.0     0.0000850   9320.24805    11392.22949
  11286.0     0.0000886   9318.75391    11077.93945
  10876.0     0.0000919   9317.23730    10838.50293
  10433.0     0.0000958   9315.69922    10652.83594
  10117.0     0.0000988   9314.13867    10505.21777
  9692.0      0.0001032   9312.55664    10384.83984
  9612.0      0.0001040   9310.95215    10284.30762
  9446.0      0.0001059   9309.32520    10198.80957
  9341.0      0.0001071   9307.67676    10124.98047
  9312.0      0.0001074   9306.00586    10060.50488
  9122.0      0.0001096   9304.31348    10003.73438
  9267.0      0.0001079   9302.59863    9953.35645
  9045.0      0.0001106   9300.86230    9908.37695
  9056.0      0.0001104   9299.10449    9868.00098
  9248.0      0.0001081   9297.32422    9831.54199
  9094.0      0.0001100   9295.52246    9798.48145
  8905.0      0.0001123   9293.69824    9768.34863
  9031.0      0.0001107   9291.85254    9740.77441
  9192.0      0.0001088   9289.98633    9715.45020
  9063.0      0.0001103   9288.09668    9692.08789
  9029.0      0.0001108   9286.18652    9670.47363
  9076.0      0.0001102   9284.25391    9650.39941
  9011.0      0.0001110   9282.29883    9631.69727
  8947.0      0.0001118   9280.32422    9614.22949
  8931.0      0.0001120   9278.32715    9597.86035
  8902.0      0.0001123   9276.30859    9582.48242
  8879.0      0.0001126   9274.26855    9567.99121
  8917.0      0.0001121   9272.20703    9554.30566
  9002.0      0.0001111   9270.12402    9541.35645
  9037.0      0.0001107   9268.02051    9529.06641
  8942.0      0.0001118   9265.89551    9517.38379
  8871.0      0.0001127   9263.74902    9506.24902
  8762.0      0.0001141   9261.58008    9495.61816
  8821.0      0.0001134   9259.39160    9485.45020
  8902.0      0.0001123   9257.18164    9475.70801
  8886.0      0.0001125   9254.95117    9466.35449
  8896.0      0.0001124   9252.69824    9457.35547
  8937.0      0.0001119   9250.42480    9448.69043
  8849.0      0.0001130   9248.13184    9440.33008
  8830.0      0.0001133   9245.81641    9432.25098
  8861.0      0.0001129   9243.48145    9424.43359
  8849.0      0.0001130   9241.12500    9416.86035
  8912.0      0.0001122   9238.74805    9409.50684
  8918.0      0.0001121   9236.35059    9402.36719
  8886.0      0.0001125   9233.93164    9395.41992
  8958.0      0.0001116   9231.49414    9388.65332
  8877.0      0.0001127   9229.03418    9382.05566
  8898.0      0.0001124   9226.55469    9375.61523
  9024.0      0.0001108   9224.05469    9369.32129
  9025.0      0.0001108   9221.53418    9363.16309
  8901.0      0.0001123   9218.99512    9357.13379
  8824.0      0.0001133   9216.43359    9351.22363
  8963.0      0.0001116   9213.85352    9313.68359
  8878.0      0.0001126   9211.25293    9308.45801
  8889.0      0.0001125   9208.63184    9303.32129
  8846.0      0.0001130   9205.99121    9298.26367
  9054.0      0.0001104   9203.33105    9293.28516
  8922.0      0.0001121   9200.65039    9288.37695
  8851.0      0.0001130   9197.95215    9283.54004
  8929.0      0.0001120   9195.23242    9278.76074
  8929.0      0.0001120   9192.49414    9274.04199
  8939.0      0.0001119   9189.73535    9269.37793
  8855.0      0.0001129   9186.95703    9249.06445
  8876.0      0.0001127   9184.16016    9244.72656
  8912.0      0.0001122   9181.34375    9240.43066
  9034.0      0.0001107   9178.50879    9236.17188
  8997.0      0.0001111   9175.65430    9231.94531
  9034.0      0.0001107   9172.78027    9227.75098
  8820.0      0.0001134   9169.88770    9223.58887
  8785.0      0.0001138   9166.97559    9219.45020
  8705.0      0.0001149   9164.04688    9215.33887
  8953.0      0.0001117   9161.09766    9211.25000
  8738.0      0.0001144   9158.12988    9207.18164
  8864.0      0.0001128   9155.14355    9203.13867
  8693.0      0.0001150   9152.13867    9199.10840
  8742.0      0.0001144   9149.11621    9195.09863
  8740.0      0.0001144   9146.07422    9191.10449
  8817.0      0.0001134   9143.01465    9187.12402
  8782.0      0.0001139   9139.93848    9183.15625
  8709.0      0.0001148   9136.84277    9179.20117
  8776.0      0.0001139   9133.72949    9175.25781
  8729.0      0.0001146   9130.59766    9171.32422
  8837.0      0.0001132   9127.44824    9167.39941
  8810.0      0.0001135   9124.28125    9163.48633
  8795.0      0.0001137   9121.09766    9159.57910
  8807.0      0.0001135   9117.89551    9155.67871
  8753.0      0.0001142   9114.67578    9152.01172
  8719.0      0.0001147   9111.43848    9146.79492
  8815.0      0.0001134   9108.18457    9142.93652
  8756.0      0.0001142   9104.91406    9139.08398
  8675.0      0.0001153   9101.62695    9135.23438
  8688.0      0.0001151   9098.32129    9131.38867
  8750.0      0.0001143   9094.99902    9127.54980
  8860.0      0.0001129   9091.66016    9123.71289
  8810.0      0.0001135   9088.30469    9119.87891
  8618.0      0.0001160   9084.93359    9116.05176
  8777.0      0.0001139   9081.54492    9111.67090
  8942.0      0.0001118   9078.13965    9107.86035
  8940.0      0.0001119   9074.71973    9104.05957
  8843.0      0.0001131   9071.28223    9100.26074
  8713.0      0.0001148   9067.82910    9096.46875
  8754.0      0.0001142   9064.35938    9092.68359
  8800.0      0.0001136   9060.87402    9088.90527
  8747.0      0.0001143   9057.37500    9085.13770
  8852.0      0.0001130   9053.85840    9081.37891
  8913.0      0.0001122   9050.32617    9077.63477
  8869.0      0.0001128   9046.77832    9073.90625
  8945.0      0.0001118   9043.21582    9070.19434
  8870.0      0.0001127   9039.63770    9081.51172
  8880.0      0.0001126   9036.04395    9078.07227
  9002.0      0.0001111   9032.43750    9074.67188
  8846.0      0.0001130   9028.81445    9071.31250
  8856.0      0.0001129   9025.17578    9068.00586
  8798.0      0.0001137   9021.52344    9064.76367
  8752.0      0.0001143   9017.85645    9061.59570
  8871.0      0.0001127   9014.17480    9058.52539
  8906.0      0.0001123   9010.47852    9042.76172
  8808.0      0.0001135   9006.76855    9040.17090
  8942.0      0.0001118   9003.04492    9037.80273
  8793.0      0.0001137   8999.30664    9043.29883
  8893.0      0.0001124   8995.55469    9041.81055
  8828.0      0.0001133   8991.78809    9040.95996
  9055.0      0.0001104   8988.00879    9040.98535
  9015.0      0.0001109   8984.21680    9042.16309
  9030.0      0.0001107   8980.40918    9044.79004
  9082.0      0.0001101   8976.58984    9042.67383
  8787.0      0.0001138   8972.75586    9048.96094
  9077.0      0.0001102   8968.90918    9057.01172
  9088.0      0.0001100   8965.05078    9066.28027
  9157.0      0.0001092   8961.17773    9075.45898
  9097.0      0.0001099   8957.29395    9082.27539
  9182.0      0.0001089   8953.39648    9084.08984
  9060.0      0.0001104   8949.48535    9079.55762
  9212.0      0.0001086   8945.56348    9069.85156
  9151.0      0.0001093   8941.62793    9057.74023
  8970.0      0.0001115   8937.68164    9045.84863
  8980.0      0.0001114   8933.72266    9035.77344
  9044.0      0.0001106   8929.75195    9028.17285
  9035.0      0.0001107   8925.76953    9022.97363
  8995.0      0.0001112   8921.77441    9019.45313
  9017.0      0.0001109   8917.76953    9016.28320
  8978.0      0.0001114   8913.75195    9011.82910
  8894.0      0.0001124   8909.72266    9004.98438
  8868.0      0.0001128   8905.68457    8995.87695
  8859.0      0.0001129   8901.63281    8985.55566
  8911.0      0.0001122   8897.57129    8975.15527
  8842.0      0.0001131   8893.49902    8965.38184
  9011.0      0.0001110   8889.41504    8956.56543
  9026.0      0.0001108   8885.32129    8948.77246
  8853.0      0.0001130   8881.21680    8941.94043
  8821.0      0.0001134   8877.10352    8935.94141
  8958.0      0.0001116   8872.97852    8930.62402
  9096.0      0.0001099   8868.84277    8925.84082
  9169.0      0.0001091   8864.69922    8921.46387
  9233.0      0.0001083   8860.54395    8917.38770
  9140.0      0.0001094   8856.37988    8913.54004
  9070.0      0.0001103   8852.20703    8910.13477
  9113.0      0.0001097   8848.02344    8906.60254
  8916.0      0.0001122   8843.83105    8903.18359
  8765.0      0.0001141   8839.62988    8899.86328
  8874.0      0.0001127   8835.41895    8896.63184
  8966.0      0.0001115   8831.19922    8893.48242
  8916.0      0.0001122   8826.97070    8890.41016
  8849.0      0.0001130   8822.73535    8887.41406
  8848.0      0.0001130   8818.48926    8884.48828
  8856.0      0.0001129   8814.23535    8881.63574
  8770.0      0.0001140   8809.97363    8878.98730
  8795.0      0.0001137   8805.70313    8876.28320
  8811.0      0.0001135   8801.42480    8873.65137
  8793.0      0.0001137   8797.13867    8871.09766
  8721.0      0.0001147   8792.84570    8868.62500
  8689.0      0.0001151   8788.54395    8866.23145
  8710.0      0.0001148   8784.23535    8863.92578
  8658.0      0.0001155   8779.91895    8861.70996
  8733.0      0.0001145   8775.59570    8859.58691
  8901.0      0.0001123   8771.26660    8857.56543
  8866.0      0.0001128   8766.92871    8855.64551
  8620.0      0.0001160   8762.58398    8853.83984
  8579.0      0.0001166   8758.23340    8852.14844
  8680.0      0.0001152   8753.87598    8850.58203
  8572.0      0.0001167   8749.51270    8849.15137
  8516.0      0.0001174   8745.14258    8847.85938
  8624.0      0.0001160   8740.76563    8846.71582
  8622.0      0.0001160   8736.38477    8845.73828
  8766.0      0.0001141   8731.99609    8844.92969
  8635.0      0.0001158   8727.60352    8844.30469
  8694.0      0.0001150   8723.20313    8843.87695
  8641.0      0.0001157   8718.79785    8843.66211
  8661.0      0.0001155   8714.38770    8843.67676
  8667.0      0.0001154   8709.97168    8843.93750
  8617.0      0.0001160   8705.55273    8844.46191
  8457.0      0.0001182   8701.12695    8845.27441
  8675.0      0.0001153   8696.69629    8846.39648
  8793.0      0.0001137   8692.26172    8847.85840
  8655.0      0.0001155   8687.82227    8849.68652
  8631.0      0.0001159   8683.37988    8851.91309
  8583.0      0.0001165   8678.93066    8854.57617
  8666.0      0.0001154   8674.47852    8857.71777
  8575.0      0.0001166   8670.02246    8861.38379
  8672.0      0.0001153   8665.56152    8865.62891
  8748.0      0.0001143   8661.09863    8870.50879
  8728.0      0.0001146   8656.63086    8876.10059
  8698.0      0.0001150   8652.15918    8882.48340
  8691.0      0.0001151   8647.68652    8889.75098
  8580.0      0.0001166   8643.20898    8898.02930
  8705.0      0.0001149   8638.72852    8907.45508
  8729.0      0.0001146   8634.24414    8918.23730
  8737.0      0.0001145   8629.75781    8930.62109
  8894.0      0.0001124   8625.26953    8944.94336
  8901.0      0.0001123   8620.77832    8961.67090
  8842.0      0.0001131   8616.28516    8981.37500
  8931.0      0.0001120   8611.78809    9004.78809
  9061.0      0.0001104   8607.29004    9032.74121
  8996.0      0.0001112   8602.79004    9066.11328
  8998.0      0.0001111   8598.28711    9105.75684
  9218.0      0.0001085   8593.78516    9152.27734
  9344.0      0.0001070   8589.27930    9205.85547
  9314.0      0.0001074   8584.77148    9265.75195
  9417.0      0.0001062   8580.26367    9329.66699
  9543.0      0.0001048   8575.75391    9393.36621
  9608.0      0.0001041   8571.24414    9451.52246
  9817.0      0.0001019   8566.73145    9501.19629
  9945.0      0.0001006   8562.21875    9544.88281
  9826.0      0.0001018   8557.70801    9589.68555
  9806.0      0.0001020   8553.19336    9643.65918
  9847.0      0.0001016   8548.68066    9713.41797
  9950.0      0.0001005   8544.16602    9804.29883
  10114.0     0.0000989   8539.65039    9921.17969
  10452.0     0.0000957   8535.13770    10069.59082
  10733.0     0.0000932   8530.62305    10256.95898
  11042.0     0.0000906   8526.10938    10493.96387
  11439.0     0.0000874   8521.59570    10797.72949
  12417.0     0.0000805   8517.08203    11194.44629
  13732.0     0.0000728   8512.57031    11720.16309
  15009.0     0.0000666   8508.05762    12418.36719
  16274.0     0.0000614   8503.54785    13333.27148
  17306.0     0.0000578   8499.03809    14504.31152
  17753.0     0.0000563   8494.52832    15958.61230
  18815.0     0.0000531   8490.02344    17680.14063
  19521.0     0.0000512   8485.51563    19609.67578
  20264.0     0.0000493   8481.01172    21585.59766
  21237.0     0.0000471   8476.50977    23316.81445
  21812.0     0.0000458   8472.00684    24419.25000
  21953.0     0.0000456   8467.50879    24606.07813
  21639.0     0.0000462   8463.01270    23906.09180
  21257.0     0.0000470   8458.51758    22653.87891
  20627.0     0.0000485   8454.02637    21261.02344
  20198.0     0.0000495   8449.53418    20034.75195
  19990.0     0.0000500   8445.04688    19139.76367
  19605.0     0.0000510   8440.56250    18617.26367
  18918.0     0.0000529   8436.08105    18421.79297
  18498.0     0.0000541   8431.60059    18416.58398
  17771.0     0.0000563   8427.12500    18387.16797
  16747.0     0.0000597   8422.65332    18106.47656
  15727.0     0.0000636   8418.18359    17455.43750
  14869.0     0.0000673   8413.71777    16490.15430
  13908.0     0.0000719   8409.25391    15371.80469
  13209.0     0.0000757   8404.79590    14255.36133
  12629.0     0.0000792   8400.34082    13237.35156
  12127.0     0.0000825   8395.89063    12360.28320
  11870.0     0.0000842   8391.44336    11634.38965
  11379.0     0.0000879   8386.99902    11050.62109
  10858.0     0.0000921   8382.56055    10591.20508
  10341.0     0.0000967   8378.12695    10234.44043
  9962.0      0.0001004   8373.69531    9958.30469
  9566.0      0.0001045   8369.27246    9743.40918
  9466.0      0.0001056   8364.85059    9573.83203
  9337.0      0.0001071   8360.43555    9437.36133
  9114.0      0.0001097   8356.02539    9325.15137
  8978.0      0.0001114   8351.61914    9230.93750
  8931.0      0.0001120   8347.21875    9150.51172
  8979.0      0.0001114   8342.82520    9080.88965
  9057.0      0.0001104   8338.43555    9020.03711
  9009.0      0.0001110   8334.05273    8966.49023
  8835.0      0.0001132   8329.67285    8919.12988
  8773.0      0.0001140   8325.30078    8877.17871
  8736.0      0.0001145   8320.93555    8839.98633
  8763.0      0.0001141   8316.57324    8807.25293
  8725.0      0.0001146   8312.22168    8778.74805
  8774.0      0.0001140   8307.87305    8754.43457
  8743.0      0.0001144   8303.53125    8734.49707
  8697.0      0.0001150   8299.19727    8719.25684
  8717.0      0.0001147   8294.86719    8709.15625
  8786.0      0.0001138   8290.54590    8704.65527
  8641.0      0.0001157   8286.23145    8706.09961
  8651.0      0.0001156   8281.92383    8713.51172
  8684.0      0.0001152   8277.62402    8726.31543
  8683.0      0.0001152   8273.32910    8742.78711
  8564.0      0.0001168   8269.04297    8759.41895
  8635.0      0.0001158   8264.76465    8770.62305
  8645.0      0.0001157   8260.49316    8770.15918
  8688.0      0.0001151   8256.22949    8754.70215
  8769.0      0.0001140   8251.97266    8726.48828
  8556.0      0.0001169   8247.72461    8691.75293
  8557.0      0.0001169   8243.48438    8656.86426
  8708.0      0.0001148   8239.25293    8626.15625
  8648.0      0.0001156   8235.02637    8601.70703
  8564.0      0.0001168   8230.81055    8583.85938
  8476.0      0.0001180   8226.60352    8571.48633
  8603.0      0.0001162   8222.40527    8562.02441
  8780.0      0.0001139   8218.21484    8551.79980
  8574.0      0.0001166   8214.03125    8537.23242
  8640.0      0.0001157   8209.85840    8516.80859
  8496.0      0.0001177   8205.69434    8491.77930
  8675.0      0.0001153   8201.53711    8464.82227
  8536.0      0.0001172   8197.39355    8438.37305
  8668.0      0.0001154   8193.25488    8413.88184
  8488.0      0.0001178   8189.12695    8391.99512
  8507.0      0.0001176   8185.00879    8372.84473
  8604.0      0.0001162   8180.89795    8356.26270
  8596.0      0.0001163   8176.80029    8341.95996
  8636.0      0.0001158   8172.70898    8329.55469
  8629.0      0.0001159   8168.62939    8318.69434
  8600.0      0.0001163   8164.55908    8309.05371
  8495.0      0.0001177   8160.49707    8300.35742
  8442.0      0.0001185   8156.44678    8292.40234
  8534.0      0.0001172   8152.40723    8285.03027
  8507.0      0.0001176   8148.37549    8278.13672
  8579.0      0.0001166   8144.35791    8271.64844
  8678.0      0.0001152   8140.34668    8265.50488
  8649.0      0.0001156   8136.34814    8259.67578
  8653.0      0.0001156   8132.35986    8254.13379
  8594.0      0.0001164   8128.38086    8248.86133
  8569.0      0.0001167   8124.41455    8243.84570
  8657.0      0.0001155   8120.45850    8239.07324
  8641.0      0.0001157   8116.51367    8234.54297
  8535.0      0.0001172   8112.57959    8230.24902
  8488.0      0.0001178   8108.65527    8226.18652
  8535.0      0.0001172   8104.74365    8222.36230
  8568.0      0.0001167   8100.84326    8218.77539
  8479.0      0.0001179   8096.95459    8215.43457
  8534.0      0.0001172   8093.07715    8212.34473
  8540.0      0.0001171   8089.20947    8209.51563
  8533.0      0.0001172   8085.35498    8206.96094
  8614.0      0.0001161   8081.51270    8204.69727
  8582.0      0.0001165   8077.68164    8202.73828
  8625.0      0.0001159   8073.86084    8201.10742
  8662.0      0.0001154   8070.05371    8213.07422
  8617.0      0.0001160   8066.25879    8212.34961
  8464.0      0.0001181   8062.47607    8212.04102
  8545.0      0.0001170   8058.70508    8212.19043
  8727.0      0.0001146   8054.94482    8212.84180
  8658.0      0.0001155   8051.19873    8214.05078
  8518.0      0.0001174   8047.46484    8215.87500
  8439.0      0.0001185   8043.74365    8218.39160
  8626.0      0.0001159   8040.03467    8221.68457
  8613.0      0.0001161   8036.33691    8225.85352
  8566.0      0.0001167   8032.65332    8231.02148
  8600.0      0.0001163   8028.98291    8237.32910
  8580.0      0.0001166   8025.32324    8251.61426
  8517.0      0.0001174   8021.68018    8260.84375
  8604.0      0.0001162   8018.04639    8271.85156
  8654.0      0.0001156   8014.42773    8284.96387
  8673.0      0.0001153   8010.82227    8300.58496
  8688.0      0.0001151   8007.22803    8319.04785
  8662.0      0.0001154   8003.64893    8341.56250
  8636.0      0.0001158   8000.08301    8368.98633
  8673.0      0.0001153   7996.52881    8402.87598
  8782.0      0.0001139   7992.99121    8445.50098
  9013.0      0.0001110   7989.46436    8500.14258
  9012.0      0.0001110   7985.95264    8571.30566
  9036.0      0.0001107   7982.45410    8665.04004
  9128.0      0.0001096   7978.96826    8789.18945
  9273.0      0.0001078   7975.49902    8951.67871
  9407.0      0.0001063   7972.04053    9162.05371
  9755.0      0.0001025   7968.59766    9428.34082
  9839.0      0.0001016   7965.16895    9756.46875
  10011.0     0.0000999   7961.75244    10146.31152
  10321.0     0.0000969   7958.35156    10587.90332
  10270.0     0.0000974   7954.96484    11054.79785
  10602.0     0.0000943   7951.59229    11495.10449
  10865.0     0.0000920   7948.23389    11832.49707
  11138.0     0.0000898   7944.88867    11989.49707
  11232.0     0.0000890   7941.55908    11934.32520
  11056.0     0.0000904   7938.24414    11706.69336
  10917.0     0.0000916   7934.94336    11390.94531
  10492.0     0.0000953   7931.65576    11069.81348
  10278.0     0.0000973   7928.38428    10784.12305
  10152.0     0.0000985   7925.12744    10591.51660
  10012.0     0.0000999   7921.88574    10481.66211
  10060.0     0.0000994   7918.65820    10440.79590
  10093.0     0.0000991   7915.44434    10436.80762
  10040.0     0.0000996   7912.24658    10422.63184
  10136.0     0.0000987   7909.06348    10350.66211
  10052.0     0.0000995   7905.89600    10196.57324
  9971.0      0.0001003   7902.74268    9971.78613
  9877.0      0.0001012   7899.60352    9709.82617
  9568.0      0.0001045   7896.48096    9436.83691
  9368.0      0.0001067   7893.37305    9190.30371
  9261.0      0.0001080   7890.27930    8973.42090
  9128.0      0.0001096   7887.20361    8789.90137
  9029.0      0.0001108   7884.14014    8638.95508
  8884.0      0.0001126   7881.09375    8517.59180
  8706.0      0.0001149   7878.06250    8421.55664
  8676.0      0.0001153   7875.04492    8346.13574
  8646.0      0.0001157   7872.04443    8286.93164
  8637.0      0.0001158   7869.05957    8240.03125
  8691.0      0.0001151   7866.08984    8202.29004
  8734.0      0.0001145   7863.13623    8171.25586
  8768.0      0.0001141   7860.19629    8145.07861
  8749.0      0.0001143   7857.27344    8122.47803
  8712.0      0.0001148   7854.36621    8102.59814
  8632.0      0.0001158   7851.47363    8084.92676
  8598.0      0.0001163   7848.59912    8069.13965
  8697.0      0.0001150   7845.73779    8054.98193
  8647.0      0.0001156   7842.89355    8042.26221
  8592.0      0.0001164   7840.06543    8030.79785
  8457.0      0.0001182   7837.25195    8020.44189
  8489.0      0.0001178   7834.45508    8011.06396
  8601.0      0.0001163   7831.67432    8002.54688
  8434.0      0.0001186   7828.90967    7994.79199
  8461.0      0.0001182   7826.16113    7987.71191
  8542.0      0.0001171   7823.42725    7981.23145
  8520.0      0.0001174   7820.71045    7975.29541
  8591.0      0.0001164   7818.00977    7969.84570
  8404.0      0.0001190   7815.32520    7984.74316
  8414.0      0.0001188   7812.65674    7980.40576
  8410.0      0.0001189   7810.00342    7976.44824
  8520.0      0.0001174   7807.36719    7972.85010
  8475.0      0.0001180   7804.74756    7969.58838
  8436.0      0.0001185   7802.14355    7966.64404
  8498.0      0.0001177   7799.55518    7964.00146
  8598.0      0.0001163   7796.98389    7961.65088
  8636.0      0.0001158   7794.42871    7959.58008
  8467.0      0.0001181   7791.89014    7957.51221
  8436.0      0.0001185   7789.36816    7955.98389
  8461.0      0.0001182   7786.86084    7954.71729
  8358.0      0.0001196   7784.37109    7963.69336
  8422.0      0.0001187   7781.89795    7963.07373
  8446.0      0.0001184   7779.43994    7962.71436
  8459.0      0.0001182   7777.00049    7962.61719
  8518.0      0.0001174   7774.57568    7962.78564
  8541.0      0.0001171   7772.16797    7963.22412
  8357.0      0.0001197   7769.77686    7963.93604
  8461.0      0.0001182   7767.40137    7964.92969
  8571.0      0.0001167   7765.04395    7966.08203
  8551.0      0.0001169   7762.70117    7967.66895
  8533.0      0.0001172   7760.37598    7970.11426
  8578.0      0.0001166   7758.06738    7972.34521
  8562.0      0.0001168   7755.77441    7974.91699
  8519.0      0.0001174   7753.49854    7977.84668
  8529.0      0.0001172   7751.23975    7981.15234
  8508.0      0.0001175   7748.99658    7984.85352
  8422.0      0.0001187   7746.77148    7988.97656
  8509.0      0.0001175   7744.56104    7993.54639
  8645.0      0.0001157   7742.36816    7998.59033
  8599.0      0.0001163   7740.19238    8004.14355
  8414.0      0.0001188   7738.03174    8010.24170
  8476.0      0.0001180   7735.88867    8017.19141
  8458.0      0.0001182   7733.76221    8024.50879
  8395.0      0.0001191   7731.65283    8032.50244
  8394.0      0.0001191   7729.55957    8041.23633
  8418.0      0.0001188   7727.48242    8050.76953
  8373.0      0.0001194   7725.42236    8061.16846
  8376.0      0.0001194   7723.37891    8072.52148
  8391.0      0.0001192   7721.35254    8084.91016
  8471.0      0.0001180   7719.34229    8098.44287
  8492.0      0.0001178   7717.34814    8113.23340
  8529.0      0.0001172   7715.37158    8129.40625
  8515.0      0.0001174   7713.41113    8147.12061
  8586.0      0.0001165   7711.46777    8166.53467
  8666.0      0.0001154   7709.54004    8187.86035
  8632.0      0.0001158   7707.62939    8211.31445
  8574.0      0.0001166   7705.73584    8237.15332
  8571.0      0.0001167   7703.85889    8265.69336
  8635.0      0.0001158   7701.99805    8297.27734
  8669.0      0.0001154   7700.15332    8332.33496
  8657.0      0.0001155   7698.32617    8371.35449
  8742.0      0.0001144   7696.51563    8414.90137
  8820.0      0.0001134   7694.72119    8463.70215
  8989.0      0.0001112   7692.94385    8518.57715
  8917.0      0.0001121   7691.18213    8580.59961
  8967.0      0.0001115   7689.43750    8651.07617
  8975.0      0.0001114   7687.70947    8731.68652
  8838.0      0.0001131   7685.99756    8824.77051
  8962.0      0.0001116   7684.30322    8933.44141
  9002.0      0.0001111   7682.62402    9062.25684
  9012.0      0.0001110   7680.96240    9217.64160
  9100.0      0.0001099   7679.31689    9408.74902
  9211.0      0.0001086   7677.68701    9648.59375
  9401.0      0.0001064   7676.07471    9954.50781
  9515.0      0.0001051   7674.47900    10349.24609
  9654.0      0.0001036   7672.89844    10860.24609
  9981.0      0.0001002   7671.33643    11518.43848
  10161.0     0.0000984   7669.78857    12356.25879
  10797.0     0.0000926   7668.25879    13401.84473
  11837.0     0.0000845   7666.74463    14674.83496
  13425.0     0.0000745   7665.24609    16175.50488
  15707.0     0.0000637   7663.76563    17871.65430
  19254.0     0.0000519   7662.30029    19678.94141
  23400.0     0.0000427   7660.85156    21431.14063
  27360.0     0.0000365   7659.41895    22875.76367
  28290.0     0.0000353   7658.00244    23727.70898
  26392.0     0.0000379   7656.60254    23811.06445
  22922.0     0.0000436   7655.21924    23180.58984
  19316.0     0.0000518   7653.85205    22092.77734
  16529.0     0.0000605   7652.50049    20857.19922
  14972.0     0.0000668   7651.16504    19718.66016
  14183.0     0.0000705   7649.84619    18822.26367
  14249.0     0.0000702   7648.54346    18225.94141
  15092.0     0.0000663   7647.25684    17919.29102
  16620.0     0.0000602   7645.98584    17828.57813
  18224.0     0.0000549   7644.73145    17819.96484
  18836.0     0.0000531   7643.49316    17720.11523
  18475.0     0.0000541   7642.27051    17376.69922
  17075.0     0.0000586   7641.06396    16734.32031
  15100.0     0.0000662   7639.87305    15850.17969
  13345.0     0.0000749   7638.69873    14855.96582
  12141.0     0.0000824   7637.54004    13863.37793
  11174.0     0.0000895   7636.39697    12948.26367
  10645.0     0.0000939   7635.27051    12150.19531
  10228.0     0.0000978   7634.15869    11482.23828
  9989.0      0.0001001   7633.06348    10942.49414
  10018.0     0.0000998   7631.98389    10519.39160
  9685.0      0.0001033   7630.91992    10195.10352
  9544.0      0.0001048   7629.87207    9948.56934
  9621.0      0.0001039   7628.83936    9756.72363
  9729.0      0.0001028   7627.82275    9596.02441
  9648.0      0.0001036   7626.82178    9454.68359
  9428.0      0.0001061   7625.83594    9323.24219
  9251.0      0.0001081   7624.86572    9201.71289
  9205.0      0.0001086   7623.91162    9092.97949
  9236.0      0.0001083   7622.97266    8999.68945
  9252.0      0.0001081   7622.04932    8922.96289
  9173.0      0.0001090   7621.14111    8862.43750
  9151.0      0.0001093   7620.24854    8816.51074
  9118.0      0.0001097   7619.37109    8782.26367
  9260.0      0.0001080   7618.50879    8755.49316
  9205.0      0.0001086   7617.66309    8731.17578
  8957.0      0.0001116   7616.83105    8704.94141
  8825.0      0.0001133   7616.01514    8675.01172
  8901.0      0.0001123   7615.21436    8661.12695
  8926.0      0.0001120   7614.42822    8629.54199
  8900.0      0.0001124   7613.65820    8601.34082
  8940.0      0.0001119   7612.90234    8578.40918
  8875.0      0.0001127   7612.16211    8561.76953
  8960.0      0.0001116   7611.43701    8551.79883
  9010.0      0.0001110   7610.72656    8548.54102
  8988.0      0.0001113   7610.03076    8551.85645
  8954.0      0.0001117   7609.35059    8561.54102
  8885.0      0.0001125   7608.68506    8577.39160
  9071.0      0.0001102   7608.03418    8601.36816
  8936.0      0.0001119   7607.39795    8629.33887
  9112.0      0.0001097   7606.77686    8672.69629
  8975.0      0.0001114   7606.17041    8713.45313
  9017.0      0.0001109   7605.57861    8761.16895
  8980.0      0.0001114   7605.00098    8816.54688
  9040.0      0.0001106   7604.43848    8880.46973
  9107.0      0.0001098   7603.89063    8954.07031
  9243.0      0.0001082   7603.35742    9038.87598
  9410.0      0.0001063   7602.83838    9136.76953
  9525.0      0.0001050   7602.33398    9250.37988
  9675.0      0.0001034   7601.84375    9383.19922
  9850.0      0.0001015   7601.36816    9540.10742
  9941.0      0.0001006   7600.90625    9729.24707
  10094.0     0.0000991   7600.45947    9958.40234
  10434.0     0.0000958   7600.02637    10242.78418
  10901.0     0.0000917   7599.60791    10601.60254
  11529.0     0.0000867   7599.20313    11060.16699
  12299.0     0.0000813   7598.81250    11656.10742
  13190.0     0.0000758   7598.43652    12416.34766
  14139.0     0.0000707   7598.07422    13388.22168
  15150.0     0.0000660   7597.72559    14612.90137
  16235.0     0.0000616   7597.39160    16125.02832
  17046.0     0.0000587   7597.07080    17946.07422
  17652.0     0.0000567   7596.76416    20069.19531
  18250.0     0.0000548   7596.47119    22445.22070
  18961.0     0.0000527   7596.19238    24950.97070
  19763.0     0.0000506   7595.92725    27359.15039
  20404.0     0.0000490   7595.67529    29334.69141
  20704.0     0.0000483   7595.43750    30507.15820
  20757.0     0.0000482   7595.21289    30652.01367
  20731.0     0.0000482   7595.00195    29827.95703
  20393.0     0.0000490   7594.80469    28363.43555
  19981.0     0.0000500   7594.62061    26663.73047
  19679.0     0.0000508   7594.45020    25061.49609
  19273.0     0.0000519   7594.29297    23761.87305
  19043.0     0.0000525   7594.14893    22858.01172
  18820.0     0.0000531   7594.01807    22351.44727
  18254.0     0.0000548   7593.90088    22162.37695
  17872.0     0.0000560   7593.79688    22132.99414
  17131.0     0.0000584   7593.70557    22045.20703
  16557.0     0.0000604   7593.62744    21683.70117
  15730.0     0.0000636   7593.56250    20948.60156
  14994.0     0.0000667   7593.51074    19842.89844
  14297.0     0.0000699   7593.47168    18526.86914
  13748.0     0.0000727   7593.44580    17160.56055
  13421.0     0.0000745   7593.43213    15863.44824
  13186.0     0.0000758   7593.43164    14702.25684
  13233.0     0.0000756   7593.44434    13701.39063
  13102.0     0.0000763   7593.46875    12858.97949
  12680.0     0.0000789   7593.50684    12156.00391
  12282.0     0.0000814   7593.55664    11568.53125
  11710.0     0.0000854   7593.61963    11075.56738
  11263.0     0.0000888   7593.69482    10662.22461
  10544.0     0.0000948   7593.78271    10326.80176
  10207.0     0.0000980   7593.88281    10044.48926
  9935.0      0.0001007   7593.99512    9814.95996
  9731.0      0.0001028   7594.12012    9630.04102
  9676.0      0.0001033   7594.25732    9481.77246
  9597.0      0.0001042   7594.40674    9362.57422
  9706.0      0.0001030   7594.56836    9264.39453
  9578.0      0.0001044   7594.74170    9178.75000
  9612.0      0.0001040   7594.92773    9097.50879
  9683.0      0.0001033   7595.12549    9014.90723
  9468.0      0.0001056   7595.33496    8929.45410
  9173.0      0.0001090   7595.55664    8843.19922
  9113.0      0.0001097   7595.79004    8759.60449
  9098.0      0.0001099   7596.03516    8681.55273
  9031.0      0.0001107   7596.29248    8610.63672
  9008.0      0.0001110   7596.56104    8547.50391
  9007.0      0.0001110   7596.84180    8492.04590
  8853.0      0.0001130   7597.13379    8443.81836
  8808.0      0.0001135   7597.43750    8402.15332
  8730.0      0.0001145   7597.75293    8366.24414
  8658.0      0.0001155   7598.07959    8335.32129
  8800.0      0.0001136   7598.41748    8308.62207
  8858.0      0.0001129   7598.76709    8285.49414
  8692.0      0.0001150   7599.12793    8265.37793
  8694.0      0.0001150   7599.50000    8247.81152
  8711.0      0.0001148   7599.88330    8232.44238
  8545.0      0.0001170   7600.27783    8218.98730
  8561.0      0.0001168   7600.68359    8207.22852
  8629.0      0.0001159   7601.10059    8197.00586
  8649.0      0.0001156   7601.52783    8188.18018
  8570.0      0.0001167   7601.96680    8183.96436
  8513.0      0.0001175   7602.41650    8177.69092
  8602.0      0.0001163   7602.87695    8172.56152
  8694.0      0.0001150   7603.34863    8168.52148
  8704.0      0.0001149   7603.83057    8165.52441
  8724.0      0.0001146   7604.32324    8163.53564
  8784.0      0.0001138   7604.82715    8162.52393
  8901.0      0.0001123   7605.34131    8162.47168
  8898.0      0.0001124   7605.86572    8163.36426
  8777.0      0.0001139   7606.40137    8165.19336
  8737.0      0.0001145   7606.94678    8167.95752
  8921.0      0.0001121   7607.50342    8171.66357
  9094.0      0.0001100   7608.06982    8178.25000
  9271.0      0.0001079   7608.64648    8185.56543
  9159.0      0.0001092   7609.23389    8192.23340
  9004.0      0.0001111   7609.83105    8199.92188
  9019.0      0.0001109   7610.43896    8208.67578
  8949.0      0.0001117   7611.05664    8218.53223
  8795.0      0.0001137   7611.68408    8229.54590
  8929.0      0.0001120   7612.32227    8241.78223
  8887.0      0.0001125   7612.97021    8255.30762
  8957.0      0.0001116   7613.62793    8270.20801
  8903.0      0.0001123   7614.29541    8273.21680
  8742.0      0.0001144   7614.97266    8291.32227
  8877.0      0.0001127   7615.66016    8312.08691
  9146.0      0.0001093   7616.35742    8333.73535
  8974.0      0.0001114   7617.06396    8357.38477
  8918.0      0.0001121   7617.78027    8383.21387
  8950.0      0.0001117   7618.50586    8411.42188
  9130.0      0.0001095   7619.24170    8442.26855
  9036.0      0.0001107   7619.98633    8476.00879
  9184.0      0.0001089   7620.74023    8512.99023
  9249.0      0.0001081   7621.50439    8553.56543
  9148.0      0.0001093   7622.27734    8598.15820
  9117.0      0.0001097   7623.05957    8640.67285
  9205.0      0.0001086   7623.85156    8694.99707
  9373.0      0.0001067   7624.65186    8755.14941
  9368.0      0.0001067   7625.46240    8821.95605
  9496.0      0.0001053   7626.28125    8896.39844
  9598.0      0.0001042   7627.10889    8979.76660
  9716.0      0.0001029   7627.94629    9073.58691
  9945.0      0.0001006   7628.79199    9179.96191
  9947.0      0.0001005   7629.64746    9301.60352
  10133.0     0.0000987   7630.51123    9442.24023
  10372.0     0.0000964   7631.38330    9607.19531
  10668.0     0.0000937   7632.26465    9803.72656
  10998.0     0.0000909   7633.15527    10042.15625
  11520.0     0.0000868   7634.05371    10335.95898
  12254.0     0.0000816   7634.96094    10704.01758
  13083.0     0.0000764   7635.87695    11170.42676
  13934.0     0.0000718   7636.80127    11760.13477
  14747.0     0.0000678   7637.73438    12505.66016
  15460.0     0.0000647   7638.67578    13438.93848
  16288.0     0.0000614   7639.62549    14589.20801
  17215.0     0.0000581   7640.58350    15979.30176
  18367.0     0.0000544   7641.54932    17616.43945
  19934.0     0.0000502   7642.52441    19485.73438
  21762.0     0.0000460   7643.50684    21532.27539
  23537.0     0.0000425   7644.49756    23641.55664
  24892.0     0.0000402   7645.49707    25621.85742
  25849.0     0.0000387   7646.50342    27208.58594
  26277.0     0.0000381   7647.51904    28138.89648
  26208.0     0.0000382   7648.54199    28273.91797
  25671.0     0.0000390   7649.57275    27694.24023
  24745.0     0.0000404   7650.61182    26656.72266
  23734.0     0.0000421   7651.65820    25467.79297
  22897.0     0.0000437   7652.71240    24375.64844
  22025.0     0.0000454   7653.77490    23535.55469
  21850.0     0.0000458   7654.84424    23013.87695
  21630.0     0.0000462   7655.92188    22800.89453
  21977.0     0.0000455   7657.00684    22818.83398
  22264.0     0.0000449   7658.09912    22928.11328
  22144.0     0.0000452   7659.19971    22949.51172
  21590.0     0.0000463   7660.30713    22714.67383
  21017.0     0.0000476   7661.42188    22132.90820
  20027.0     0.0000499   7662.54395    21232.01953
  19041.0     0.0000525   7663.67383    20133.48438
  18022.0     0.0000555   7664.81104    18988.44727
  16956.0     0.0000590   7665.95508    17923.10742
  16202.0     0.0000617   7667.10596    17019.07813
  15613.0     0.0000640   7668.26465    16319.52051
  15506.0     0.0000645   7669.43018    15836.52246
  15645.0     0.0000639   7670.60303    15560.11328
  15860.0     0.0000631   7671.78271    15463.61426
  16121.0     0.0000620   7672.96924    15510.81836
  16884.0     0.0000592   7674.16260    15661.65234
  17266.0     0.0000579   7675.36328    15870.79199
  17863.0     0.0000560   7676.57031    16079.43262
  18272.0     0.0000547   7677.78418    16213.15723
  17921.0     0.0000558   7679.00488    16199.85352
  17239.0     0.0000580   7680.23242    16003.84180
  16382.0     0.0000610   7681.46729    15648.25879
  15519.0     0.0000644   7682.70801    15202.60938
  14940.0     0.0000669   7683.95508    14748.11816
  14607.0     0.0000685   7685.20898    14350.35840
  14322.0     0.0000698   7686.46924    14051.80273
  14309.0     0.0000699   7687.73682    13873.64355
  14517.0     0.0000689   7689.00977    13821.07129
  14769.0     0.0000677   7690.28955    13885.54785
  15043.0     0.0000665   7691.57568    14046.25098
  15436.0     0.0000648   7692.86768    14252.99512
  15590.0     0.0000641   7694.16650    14517.43945
  15963.0     0.0000626   7695.47119    14808.58105
  16147.0     0.0000619   7696.78223    15148.50098
  16298.0     0.0000614   7698.09961    15582.19434
  16921.0     0.0000591   7699.42285    16167.24707
  17624.0     0.0000567   7700.75195    16950.43555
  18323.0     0.0000546   7702.08789    17957.09180
  19403.0     0.0000515   7703.42822    19184.56445
  20523.0     0.0000487   7704.77588    20595.04883
  21446.0     0.0000466   7706.12891    22099.58398
  22322.0     0.0000448   7707.48730    23547.08398
  23018.0     0.0000434   7708.85254    24714.61914
  23608.0     0.0000424   7710.22217    25397.46484
  23744.0     0.0000421   7711.59912    25444.84375
  23426.0     0.0000427   7712.98096    24880.77539
  22918.0     0.0000436   7714.36816    23884.25195
  22241.0     0.0000450   7715.76221    22694.77539
  21389.0     0.0000468   7717.16064    21525.81445
  20619.0     0.0000485   7718.56494    20520.96289
  19899.0     0.0000503   7719.97412    19757.01563
  19485.0     0.0000513   7721.38965    19253.54688
  19013.0     0.0000526   7722.81055    18982.04492
  18327.0     0.0000546   7724.23633    18869.31055
  17922.0     0.0000558   7725.66797    18798.61914
  17468.0     0.0000572   7727.10449    18632.54688
  16849.0     0.0000594   7728.54688    18256.83398
  16433.0     0.0000609   7729.99365    17629.45313
  15927.0     0.0000628   7731.44629    16793.03906
  14894.0     0.0000671   7732.90332    15838.94922
  14294.0     0.0000700   7734.36621    14861.54102
  13568.0     0.0000737   7735.83447    13929.46582
  12789.0     0.0000782   7737.30713    13083.99023
  12227.0     0.0000818   7738.78467    12344.38477
  11584.0     0.0000863   7740.26709    11715.91895
  11221.0     0.0000891   7741.75488    11195.03418
  10501.0     0.0000952   7743.24805    10772.58301
  10041.0     0.0000996   7744.74561    10437.19336
  9822.0      0.0001018   7746.24756    10176.64941
  9526.0      0.0001050   7747.75537    9979.23926
  9534.0      0.0001049   7749.26611    9835.28711
  9273.0      0.0001078   7750.78320    9737.29980
  9358.0      0.0001069   7752.30469    9680.53125
  9338.0      0.0001071   7753.83057    9662.69629
  9290.0      0.0001076   7755.36133    9683.65625
  9375.0      0.0001067   7756.89648    9747.66895
  9178.0      0.0001090   7758.43604    9851.48633
  9170.0      0.0001091   7759.97998    10000.20605
  9278.0      0.0001078   7761.52832    10195.10840
  9685.0      0.0001033   7763.08203    10435.44629
  9980.0      0.0001002   7764.63965    10716.34473
  10363.0     0.0000965   7766.20117    11026.95410
  11059.0     0.0000904   7767.76807    11346.85645
  11716.0     0.0000854   7769.33740    11644.21582
  12156.0     0.0000823   7770.91309    11879.05273
  12305.0     0.0000813   7772.49170    12016.23535
  11890.0     0.0000841   7774.07520    12039.47461
  11446.0     0.0000874   7775.66309    11968.25781
  10851.0     0.0000922   7777.25439    11846.52148
  10464.0     0.0000956   7778.84961    11719.16309
  10323.0     0.0000969   7780.44922    11626.02344
  10374.0     0.0000964   7782.05273    11590.72461
  10615.0     0.0000942   7783.66113    11622.37207
  10867.0     0.0000920   7785.27246    11716.18066
  11145.0     0.0000897   7786.88818    11853.06348
  11452.0     0.0000873   7788.50732    11998.57129
  11657.0     0.0000858   7790.13086    12105.95410
  11824.0     0.0000846   7791.75879    12127.44434
  11830.0     0.0000845   7793.38965    12034.27344
  11439.0     0.0000874   7795.02393    11828.44141
  10963.0     0.0000912   7796.66260    11543.02344
  10503.0     0.0000952   7798.30566    11221.71680
  10145.0     0.0000986   7799.95117    10903.33398
  10028.0     0.0000997   7801.60059    10614.40234
  9958.0      0.0001004   7803.25342    10369.06152
  9771.0      0.0001023   7804.91016    10172.10449
  9767.0      0.0001024   7806.57129    10020.43848
  9687.0      0.0001032   7808.23486    9904.67188
  9667.0      0.0001034   7809.90186    9810.13965
  9632.0      0.0001038   7811.57324    9719.79688
  9458.0      0.0001057   7813.24658    9619.62598
  9472.0      0.0001056   7814.92480    9503.49707
  9330.0      0.0001072   7816.60547    9374.35645
  9325.0      0.0001072   7818.28955    9240.40527
  9290.0      0.0001076   7819.97803    9110.17871
  9179.0      0.0001089   7821.66797    8990.13770
  9122.0      0.0001096   7823.36230    8884.04102
  9012.0      0.0001110   7825.05957    8793.82715
  8896.0      0.0001124   7826.75977    8720.22852
  8725.0      0.0001146   7828.46387    8663.30176
  8733.0      0.0001145   7830.17041    8622.88281
  8730.0      0.0001145   7831.88037    8598.73340
  8628.0      0.0001159   7833.59375    8590.73730
  8775.0      0.0001140   7835.30859    8598.93359
  8856.0      0.0001129   7837.02783    8623.48242
  8654.0      0.0001156   7838.74951    8664.51855
  8695.0      0.0001150   7840.47412    8721.97070
  9024.0      0.0001108   7842.20264    8795.14941
  9275.0      0.0001078   7843.93262    8882.27441
  9311.0      0.0001074   7845.66602    8979.82031
  9717.0      0.0001029   7847.40186    9081.38281
  9781.0      0.0001022   7849.14063    9177.00781
  10082.0     0.0000992   7850.88281    9253.35059
  10312.0     0.0000970   7852.62744    9296.77246
  10194.0     0.0000981   7854.37402    9298.97656
  10056.0     0.0000994   7856.12354    9261.55566
  9725.0      0.0001028   7857.87598    9195.39844
  9378.0      0.0001066   7859.63135    9115.47656
  9180.0      0.0001089   7861.38867    9035.38379
  9175.0      0.0001090   7863.14893    8964.67383
  9143.0      0.0001094   7864.91113    8908.79395
  9081.0      0.0001101   7866.67676    8869.59180
  9055.0      0.0001104   7868.44434    8845.96680
  9315.0      0.0001074   7870.21387    8833.98145
  9397.0      0.0001064   7871.98633    8827.05566
  9211.0      0.0001086   7873.76074    8816.85352
  9270.0      0.0001079   7875.53857    8776.94629
  9207.0      0.0001086   7877.31738    8740.37402
  9163.0      0.0001091   7879.09912    8689.12891
  9152.0      0.0001093   7880.88281    8627.97949
  9014.0      0.0001109   7882.66846    8562.97070
  8928.0      0.0001120   7884.45752    8499.13574
  8793.0      0.0001137   7886.24805    8439.84766
  8595.0      0.0001163   7888.04004    8386.96387
  8645.0      0.0001157   7889.83545    8341.22559
  8558.0      0.0001168   7891.63135    8302.72266
  8515.0      0.0001174   7893.43066    8268.94922
  8590.0      0.0001164   7895.23145    8243.52539
  8497.0      0.0001177   7897.03418    8214.25293
  8444.0      0.0001184   7898.83936    8199.02344
  8557.0      0.0001169   7900.64600    8187.66211
  8531.0      0.0001172   7902.45459    8179.48340
  8535.0      0.0001172   7904.26563    8173.93213
  8597.0      0.0001163   7906.07715    8170.56543
  8549.0      0.0001170   7907.89160    8169.06641
  8453.0      0.0001183   7909.70752    8169.22559
  8541.0      0.0001171   7911.52490    8170.92529
  8565.0      0.0001168   7913.34473    8174.13818
  8534.0      0.0001172   7915.16504    8177.86523
  8429.0      0.0001186   7916.98828    8184.38330
  8558.0      0.0001168   7918.81250    8192.87793
  8587.0      0.0001165   7920.63818    8203.75488
  8534.0      0.0001172   7922.46680    8217.57227
  8629.0      0.0001159   7924.29541    8235.10254
  8517.0      0.0001174   7926.12598    8252.00293
  8663.0      0.0001154   7927.95801    8280.35254
  8753.0      0.0001142   7929.79102    8316.25195
  8736.0      0.0001145   7931.62695    8368.88574
  8605.0      0.0001162   7933.46338    8425.22363
  8706.0      0.0001149   7935.30078    8494.42578
  8875.0      0.0001127   7937.14014    8577.91016
  9019.0      0.0001109   7938.98096    8676.59473
  9008.0      0.0001110   7940.82275    8790.35352
  9014.0      0.0001109   7942.66553    8917.50488
  9255.0      0.0001080   7944.50977    9054.14453
  9591.0      0.0001043   7946.35498    9192.81055
  9660.0      0.0001035   7948.20215    9319.27148
  9670.0      0.0001034   7950.04980    9423.62695
  9895.0      0.0001011   7951.89844    9487.80664
  9841.0      0.0001016   7953.74805    9502.74805
  9667.0      0.0001034   7955.59912    9474.27246
  9249.0      0.0001081   7957.45166    9407.58301
  9247.0      0.0001081   7959.30469    9323.60547
  9113.0      0.0001097   7961.15820    9238.21777
  9011.0      0.0001110   7963.01416    9162.80469
  9037.0      0.0001107   7964.86865    9109.65625
  9137.0      0.0001094   7966.72607    9070.25000
  9158.0      0.0001092   7968.58350    9049.27832
  9192.0      0.0001088   7970.44189    9026.26465
  9129.0      0.0001095   7972.30176    9027.14258
  9109.0      0.0001098   7974.16113    9026.15723
  9223.0      0.0001084   7976.02197    9013.66602
  9127.0      0.0001096   7977.88281    8983.95313
  9037.0      0.0001107   7979.74463    8936.81738
  8949.0      0.0001117   7981.60791    8877.05469
  8743.0      0.0001144   7983.47119    8811.66504
  8599.0      0.0001163   7985.33496    8747.02637
  8764.0      0.0001141   7987.19971    8687.77148
  8757.0      0.0001142   7989.06396    8636.78027
  8659.0      0.0001155   7990.92969    8598.39551
  8647.0      0.0001156   7992.79541    8559.60449
  8627.0      0.0001159   7994.66162    8540.07813
  8597.0      0.0001163   7996.52881    8531.69043
  8613.0      0.0001161   7998.39551    8534.71289
  8628.0      0.0001159   8000.26270    8549.79688
  8605.0      0.0001162   8002.13037    8577.71777
  8564.0      0.0001168   8003.99805    8620.07910
  8683.0      0.0001152   8005.86670    8678.91406
  8682.0      0.0001152   8007.73486    8756.70117
  8848.0      0.0001130   8009.60303    8856.28320
  9160.0      0.0001092   8011.47168    8980.40430
  9240.0      0.0001082   8013.34033    9131.56543
  9302.0      0.0001075   8015.20996    9311.29297
  9808.0      0.0001020   8017.07861    9519.55762
  10071.0     0.0000993   8018.94727    9754.07617
  10363.0     0.0000965   8020.81592    10008.52832
  10795.0     0.0000926   8022.68555    10272.04102
  11102.0     0.0000901   8024.55420    10524.45996
  11319.0     0.0000883   8026.42236    10741.54590
  11436.0     0.0000874   8028.29102    10897.99023
  11372.0     0.0000879   8030.15918    10977.97852
  11435.0     0.0000875   8032.02783    10984.23340
  11186.0     0.0000894   8033.89551    10937.44824
  11039.0     0.0000906   8035.76270    10866.99512
  10909.0     0.0000917   8037.63086    10799.90820
  10846.0     0.0000922   8039.49658    10754.64648
  10778.0     0.0000928   8041.36426    10739.18652
  10682.0     0.0000936   8043.22998    10751.44824
  10725.0     0.0000932   8045.09570    10780.45605
  10859.0     0.0000921   8046.96143    10809.14355
  11042.0     0.0000906   8048.82520    10813.93164
  10922.0     0.0000916   8050.69043    10785.26660
  10768.0     0.0000929   8052.55371    10710.24219
  10825.0     0.0000924   8054.41650    10588.54492
  10653.0     0.0000939   8056.27979    10429.05469
  10504.0     0.0000952   8058.14111    10247.50195
  10232.0     0.0000977   8060.00195    10061.14648
  10110.0     0.0000989   8061.86279    9884.43945
  9847.0      0.0001016   8063.72168    9726.47656
  9677.0      0.0001033   8065.58105    9590.66211
  9597.0      0.0001042   8067.43848    9475.70703
  9414.0      0.0001062   8069.29541    9376.42188
  9235.0      0.0001083   8071.15234    9283.75195
  9270.0      0.0001079   8073.00684    9193.30371
  9086.0      0.0001101   8074.86133    9102.64160
  9077.0      0.0001102   8076.71387    9010.26367
  9114.0      0.0001097   8078.56592    8918.87012
  8898.0      0.0001124   8080.41748    8831.83203
  8837.0      0.0001132   8082.26758    8751.74609
  8638.0      0.0001158   8084.11572    8679.99316
  8619.0      0.0001160   8085.96338    8617.09863
  8692.0      0.0001150   8087.80908    8562.85742
  8593.0      0.0001164   8089.65479    8516.76953
  8563.0      0.0001168   8091.49854    8478.09180
  8600.0      0.0001163   8093.34082    8444.98242
  8507.0      0.0001176   8095.18164    8418.52344
  8460.0      0.0001182   8097.02197    8396.83496
  8454.0      0.0001183   8098.85986    8379.12012
  8428.0      0.0001187   8100.69629    8364.65723
  8326.0      0.0001201   8102.53125    8352.82129
  8359.0      0.0001196   8104.36475    8343.10938
  8454.0      0.0001183   8106.19775    8335.32715
  8428.0      0.0001187   8108.02783    8328.72461
  8355.0      0.0001197   8109.85645    8323.27734
  8322.0      0.0001202   8111.68311    8318.79688
  8350.0      0.0001198   8113.50830    8315.13770
  8384.0      0.0001193   8115.33252    8312.19434
  8297.0      0.0001205   8117.15381    8309.87988
  8322.0      0.0001202   8118.97363    8308.12891
  8311.0      0.0001203   8120.79248    8306.88281
  8255.0      0.0001211   8122.60742    8306.09961
  8248.0      0.0001212   8124.42188    8305.73633
  8354.0      0.0001197   8126.23389    8305.76660
  8393.0      0.0001191   8128.04395    8306.16699
  8261.0      0.0001211   8129.85254    8306.90625
  8326.0      0.0001201   8131.65771    8308.08008
  8376.0      0.0001194   8133.46143    8309.45898
  8326.0      0.0001201   8135.26367    8311.13086
  8267.0      0.0001210   8137.06152    8311.89160
  8157.0      0.0001226   8138.85938    8314.14551
  8185.0      0.0001222   8140.65381    8316.66504
  8357.0      0.0001197   8142.44580    8319.45117
  8209.0      0.0001218   8144.23633    8322.50098
  8291.0      0.0001206   8146.02295    8325.80664
  8312.0      0.0001203   8147.80859    8329.38184
  8303.0      0.0001204   8149.59082    8333.21680
  8333.0      0.0001200   8151.37012    8337.31738
  8099.0      0.0001235   8153.14844    8341.68945
  8166.0      0.0001225   8154.92285    8346.33691
  8283.0      0.0001207   8156.69434    8351.27246
  8350.0      0.0001198   8158.46387    8356.50195
  8177.0      0.0001223   8160.22998    8361.43750
  8208.0      0.0001218   8161.99414    8367.30273
  8369.0      0.0001195   8163.75488    8373.49121
  8276.0      0.0001208   8165.51270    8380.03320
  8262.0      0.0001210   8167.26758    8386.93945
  8308.0      0.0001204   8169.02051    8394.23926
  8364.0      0.0001196   8170.76953    8401.95117
  8276.0      0.0001208   8172.51514    8410.09961
  8232.0      0.0001215   8174.25830    8418.71875
  8374.0      0.0001194   8175.99805    8427.83789
  8293.0      0.0001206   8177.73535    8437.50586
  8415.0      0.0001188   8179.46826    8447.75684
  8551.0      0.0001169   8181.19873    8458.63574
  8486.0      0.0001178   8182.92529    8470.20605
  8396.0      0.0001191   8184.64893    8482.52148
  8462.0      0.0001182   8186.36963    8495.66113
  8466.0      0.0001181   8188.08594    8509.69238
  8370.0      0.0001195   8189.79932    8524.70801
  8356.0      0.0001197   8191.50977    8540.79785
  8486.0      0.0001178   8193.21484    8558.07227
  8485.0      0.0001179   8194.91797    8576.65430
  8379.0      0.0001193   8196.61719    8596.67188
  8401.0      0.0001190   8198.31250    8618.26465
  8469.0      0.0001181   8200.00488    8641.61426
  8422.0      0.0001187   8201.69238    8666.87891
  8405.0      0.0001190   8203.37598    8694.29590
  8499.0      0.0001177   8205.05566    8724.06348
  8515.0      0.0001174   8206.73242    8756.49414
  8518.0      0.0001174   8208.40527    8792.00195
  8656.0      0.0001155   8210.07324    8831.09863
  8529.0      0.0001172   8211.73730    8874.52051
  8444.0      0.0001184   8213.39844    8923.18164
  8516.0      0.0001174   8215.05371    8978.28516
  8567.0      0.0001167   8216.70605    9041.47168
  8652.0      0.0001156   8218.35352    9114.84180
  8685.0      0.0001151   8219.99707    9201.27051
  8673.0      0.0001153   8221.63672    9304.46289
  8723.0      0.0001146   8223.27148    9429.12891
  8726.0      0.0001146   8224.90234    9581.25000
  8858.0      0.0001129   8226.52734    9767.80371
  9083.0      0.0001101   8228.14941    9996.99805
  9208.0      0.0001086   8229.76660    10277.54980
  9290.0      0.0001076   8231.37891    10618.05859
  9381.0      0.0001066   8232.98730    11027.41895
  9563.0      0.0001046   8234.58984    11511.64063
  9995.0      0.0001001   8236.18848    12074.41797
  10617.0     0.0000942   8237.78223    12714.21094
  11675.0     0.0000857   8239.37109    13422.13477
  13264.0     0.0000754   8240.95508    14179.22363
  15363.0     0.0000651   8242.53418    14950.63281
  18107.0     0.0000552   8244.10938    15683.76855
  19996.0     0.0000500   8245.67773    16308.49023
  20631.0     0.0000485   8247.24219    16751.03906
  19860.0     0.0000504   8248.80176    16959.49805
  17996.0     0.0000556   8250.35547    16928.09961
  15848.0     0.0000631   8251.90527    16702.68750
  14478.0     0.0000691   8253.44824    16365.71484
  13206.0     0.0000757   8254.98633    16001.37598
  12469.0     0.0000802   8256.52051    15682.35645
  12309.0     0.0000812   8258.04785    15460.16504
  12441.0     0.0000804   8259.57031    15365.81348
  13248.0     0.0000755   8261.08691    15412.86914
  14512.0     0.0000689   8262.59863    15598.46289
  16344.0     0.0000612   8264.10449    15903.60352
  18066.0     0.0000554   8265.60449    16292.80176
  19574.0     0.0000511   8267.09961    16717.94141
  20073.0     0.0000498   8268.58887    17126.08789
  19807.0     0.0000505   8270.07129    17471.19922
  19342.0     0.0000517   8271.54980    17720.63281
  18512.0     0.0000540   8273.02148    17850.40234
  18151.0     0.0000551   8274.48730    17837.83203
  17682.0     0.0000566   8275.94727    17663.82227
  17131.0     0.0000584   8277.40039    17320.07617
  16781.0     0.0000596   8278.84863    16830.81250
  16456.0     0.0000608   8280.29102    16245.79980
  16471.0     0.0000607   8281.72656    15625.32715
  16277.0     0.0000614   8283.15723    15024.34277
  15707.0     0.0000637   8284.58008    14483.01953
  15271.0     0.0000655   8285.99707    14025.19238
  14572.0     0.0000686   8287.40820    13661.58496
  13927.0     0.0000718   8288.81250    13390.74023
  13515.0     0.0000740   8290.21094    13200.65820
  13453.0     0.0000743   8291.60254    13068.76855
  13328.0     0.0000750   8292.98730    12960.57715
  13119.0     0.0000762   8294.36621    12845.94434
  12948.0     0.0000772   8295.73828    12691.62988
  12712.0     0.0000787   8297.10449    12479.63184
  12585.0     0.0000795   8298.46289    12213.30078
  12321.0     0.0000812   8299.81543    11912.07910
  12058.0     0.0000829   8301.16016    11593.54785
  11787.0     0.0000848   8302.49902    11280.22363
  11295.0     0.0000885   8303.83105    10987.11621
  10790.0     0.0000927   8305.15527    10724.04297
  10331.0     0.0000968   8306.47266    10495.27930
  10008.0     0.0000999   8307.78418    10305.84082
  9920.0      0.0001008   8309.08789    10154.27832
  9884.0      0.0001012   8310.38477    10038.32031
  9859.0      0.0001014   8311.67383    9952.28906
  9796.0      0.0001021   8312.95605    9892.69336
  9885.0      0.0001012   8314.23047    9850.12988
  9890.0      0.0001011   8315.49902    9815.16211
  9953.0      0.0001005   8316.75879    9778.28906
  9766.0      0.0001024   8318.01172    9733.36914
  9656.0      0.0001036   8319.25781    9674.71680
  9384.0      0.0001066   8320.49512    9605.20313
  9175.0      0.0001090   8321.72656    9529.69629
  9201.0      0.0001087   8322.94922    9454.05762
  9184.0      0.0001089   8324.16504    9382.69824
  9190.0      0.0001088   8325.37305    9320.19141
  9091.0      0.0001100   8326.57227    9267.77930
  9036.0      0.0001107   8327.76465    9225.85742
  9011.0      0.0001110   8328.94922    9193.61523
  9061.0      0.0001104   8330.12500    9169.06738
  8977.0      0.0001114   8331.29395    9149.06836
  8961.0      0.0001116   8332.45508    9129.69824
  9013.0      0.0001110   8333.60742    9106.94824
  9007.0      0.0001110   8334.75195    9077.94629
  9051.0      0.0001105   8335.88770    9041.85156
  8883.0      0.0001126   8337.01660    8999.88867
  8914.0      0.0001122   8338.13672    8954.57617
  8825.0      0.0001133   8339.24805    8908.56152
  8602.0      0.0001163   8340.35254    8864.01074
  8607.0      0.0001162   8341.44727    8822.40625
  8544.0      0.0001170   8342.53418    8784.55859
  8647.0      0.0001156   8343.61230    8750.87793
  8664.0      0.0001154   8344.68262    8721.42285
  8737.0      0.0001145   8345.74414    8696.07715
  8587.0      0.0001165   8346.79688    8674.59473
  8458.0      0.0001182   8347.84180    8656.64258
  8607.0      0.0001162   8348.87695    8641.88867
  8456.0      0.0001183   8349.90430    8629.99023
  8331.0      0.0001200   8350.92285    8620.67773
  8415.0      0.0001188   8351.93164    8613.74121
  8329.0      0.0001201   8352.93262    8609.04004
  8443.0      0.0001184   8353.92383    8606.51855
  8375.0      0.0001194   8354.90723    8606.17969
  8341.0      0.0001199   8355.88086    8608.08203
  8560.0      0.0001168   8356.84570    8612.29785
  8523.0      0.0001173   8357.80078    8618.90039
  8414.0      0.0001188   8358.74707    8627.91211
  8473.0      0.0001180   8359.68555    8639.28125
  8529.0      0.0001172   8360.61328    8652.79688
  8458.0      0.0001182   8361.53223    8668.04883
  8547.0      0.0001170   8362.44238    8684.31250
  8679.0      0.0001152   8363.34180    8700.45410
  8635.0      0.0001158   8364.23340    8714.91309
  8530.0      0.0001172   8365.11523    8725.80469
  8604.0      0.0001162   8365.98730    8731.43262
  8625.0      0.0001159   8366.84961    8730.86328
  8630.0      0.0001159   8367.70313    8724.37695
  8616.0      0.0001161   8368.54688    8713.38965
  8472.0      0.0001180   8369.37988    8699.85352
  8523.0      0.0001173   8370.20410    8685.70703
  8477.0      0.0001180   8371.01953    8672.44629
  8400.0      0.0001190   8371.82324    8661.05957
  8353.0      0.0001197   8372.61816    8652.05859
  8301.0      0.0001205   8373.40430    8645.55078
  8359.0      0.0001196   8374.17871    8641.27441
  8436.0      0.0001185   8374.94434    8638.61816
  8418.0      0.0001188   8375.69922    8636.66895
  8477.0      0.0001180   8376.44434    8634.29590
  8565.0      0.0001168   8377.17969    8630.45215
  8281.0      0.0001208   8377.90430    8624.46387
  8262.0      0.0001210   8378.62012    8616.84180
  8331.0      0.0001200   8379.32422    8606.91699
  8430.0      0.0001186   8380.01855    8596.02930
  8285.0      0.0001207   8380.70313    8584.94141
  8298.0      0.0001205   8381.37695    8574.25781
  8379.0      0.0001193   8382.04102    8564.37109
  8421.0      0.0001188   8382.69434    8555.52246
  8384.0      0.0001193   8383.33691    8547.81445
  8193.0      0.0001221   8383.96973    8541.27148
  8383.0      0.0001193   8384.59180    8535.86328
  8235.0      0.0001214   8385.20313    8531.50879
  8137.0      0.0001229   8385.80371    8528.11719
  8176.0      0.0001223   8386.39355    8525.57617
  8188.0      0.0001221   8386.97363    8523.78418
  8360.0      0.0001196   8387.54199    8522.63574
  8368.0      0.0001195   8388.09961    8522.32910
  8316.0      0.0001203   8388.64746    8522.21875
  8301.0      0.0001205   8389.18359    8522.52539
  8316.0      0.0001203   8389.70996    8523.20410
  8378.0      0.0001194   8390.22461    8524.22852
  8273.0      0.0001209   8390.72852    8531.55469
  8333.0      0.0001200   8391.22168    8533.29395
  8343.0      0.0001199   8391.70313    8535.35449
  8237.0      0.0001214   8392.17480    8537.74902
  8333.0      0.0001200   8392.63477    8540.49512
  8398.0      0.0001191   8393.08301    8543.62012
  8445.0      0.0001184   8393.52051    8547.16113
  8341.0      0.0001199   8393.94727    8551.15918
  8227.0      0.0001216   8394.36328    8555.65625
  8315.0      0.0001203   8394.76660    8560.70703
  8377.0      0.0001194   8395.16016    8566.38086
  8418.0      0.0001188   8395.54102    8572.74219
  8587.0      0.0001165   8395.91211    8579.87305
  8524.0      0.0001173   8396.27051    8587.87012
  8455.0      0.0001183   8396.61816    8596.83496
  8433.0      0.0001186   8396.95410    8609.90918
  8441.0      0.0001185   8397.27930    8621.28223
  8403.0      0.0001190   8397.59180    8634.14844
  8381.0      0.0001193   8397.89355    8648.76758
  8434.0      0.0001186   8398.18359    8665.53613
  8634.0      0.0001158   8398.46191    8685.03223
  8717.0      0.0001147   8398.72949    8708.02930
  8643.0      0.0001157   8398.98438    8735.57422
  8654.0      0.0001156   8399.22852    8768.87012
  8673.0      0.0001153   8399.45996    8809.20898
  8739.0      0.0001144   8399.67969    8857.91504
  8709.0      0.0001148   8399.88867    8916.14453
  8787.0      0.0001138   8400.08496    8984.87500
  9052.0      0.0001105   8400.26953    9064.63672
  9078.0      0.0001102   8400.44336    9155.40527
  9088.0      0.0001100   8400.60449    9256.38672
  9331.0      0.0001072   8400.75293    9365.54199
  9435.0      0.0001060   8400.89063    9479.31836
  9607.0      0.0001041   8401.01563    9591.98242
  9756.0      0.0001025   8401.12891    9695.48145
  9846.0      0.0001016   8401.23047    9780.19238
  9821.0      0.0001018   8401.32031    9836.77246
  9818.0      0.0001019   8401.39746    9859.40332
  9998.0      0.0001000   8401.46289    9848.24316
  9870.0      0.0001013   8401.51563    9809.69434
  9876.0      0.0001013   8401.55664    9753.90234
  9678.0      0.0001033   8401.58594    9691.64453
  9811.0      0.0001019   8401.60254    9631.93945
  9806.0      0.0001020   8401.60742    9581.43652
  9687.0      0.0001032   8401.59961    9543.73730
  9568.0      0.0001045   8401.57910    9520.74902
  9607.0      0.0001041   8401.54785    9512.35156
  9707.0      0.0001030   8401.50293    9509.27246
  9620.0      0.0001040   8401.44629    9522.94531
  9779.0      0.0001023   8401.37695    9541.19238
  9814.0      0.0001019   8401.29590    9559.13672
  9851.0      0.0001015   8401.20215    9573.19141
  9945.0      0.0001006   8401.09570    9582.58496
  10022.0     0.0000998   8400.97754    9589.75391
  10088.0     0.0000991   8400.84668    9599.42188
  10136.0     0.0000987   8400.70313    9616.99219
  10327.0     0.0000968   8400.54785    9647.12207
  10491.0     0.0000953   8400.37988    9693.05469
  10618.0     0.0000942   8400.19824    9756.37695
  10638.0     0.0000940   8400.00586    9836.55762
  10839.0     0.0000923   8399.79980    9927.61035
  11132.0     0.0000898   8399.58203    10032.19629
  11272.0     0.0000887   8399.35059    10139.10840
  11373.0     0.0000879   8399.10742    10238.40820
  11621.0     0.0000861   8398.85156    10319.26855
  11710.0     0.0000854   8398.58301    10367.52246
  11715.0     0.0000854   8398.30176    10391.55469
  11746.0     0.0000851   8398.00879    10390.33691
  11718.0     0.0000853   8397.70215    10374.74805
  11666.0     0.0000857   8397.38281    10358.46973
  11611.0     0.0000861   8397.05176    10354.55273
  11571.0     0.0000864   8396.70703    10373.26367
  11769.0     0.0000850   8396.35059    10422.14063
  12104.0     0.0000826   8395.98047    10504.83887
  12598.0     0.0000794   8395.59863    10621.88965
  13104.0     0.0000763   8395.20410    10770.48633
  13552.0     0.0000738   8394.79590    10943.79492
  14202.0     0.0000704   8394.37598    11130.79980
  14728.0     0.0000679   8393.94238    11315.79395
  15029.0     0.0000665   8393.49707    11476.53906
  15410.0     0.0000649   8393.03809    11597.93750
  15541.0     0.0000643   8392.56738    11658.87695
  15505.0     0.0000645   8392.08301    11648.62891
  15176.0     0.0000659   8391.58691    11567.66797
  14614.0     0.0000684   8391.07715    11428.03223
  13903.0     0.0000719   8390.55469    11249.68555
  13267.0     0.0000754   8390.01953    11054.42383
  12849.0     0.0000778   8389.47168    10861.15234
  12431.0     0.0000804   8388.91113    10683.93164
  12023.0     0.0000832   8388.33789    10531.53809
  11694.0     0.0000855   8387.75195    10407.98633
  11503.0     0.0000869   8387.15332    10313.51367
  11625.0     0.0000860   8386.54199    10244.74121
  11577.0     0.0000864   8385.91699    10195.12891
  11564.0     0.0000865   8385.28027    10155.30762
  11551.0     0.0000866   8384.62988    10114.20898
  11535.0     0.0000867   8383.96680    10060.69336
  11257.0     0.0000888   8383.29199    9989.06152
  10987.0     0.0000910   8382.60352    9896.93848
  10811.0     0.0000925   8381.90234    9787.86914
  10531.0     0.0000950   8381.18848    9668.33496
  10093.0     0.0000991   8380.46191    9545.47461
  9602.0      0.0001041   8379.72266    9425.10156
  9479.0      0.0001055   8378.97070    9311.42578
  9356.0      0.0001069   8378.20605    9207.02734
  9182.0      0.0001089   8377.42871    9113.17480
  8908.0      0.0001123   8376.63867    9030.36426
  8635.0      0.0001158   8375.83496    8958.37891
  8660.0      0.0001155   8375.01953    8896.65918
  8721.0      0.0001147   8374.19141    8843.97363
  8519.0      0.0001174   8373.34961    8800.00586
  8309.0      0.0001204   8372.49707    8763.33789
  8332.0      0.0001200   8371.62988    8732.79297
  8412.0      0.0001189   8370.75098    8707.44141
  8361.0      0.0001196   8369.85840    8686.31641
  8434.0      0.0001186   8368.95410    8668.68066
  8262.0      0.0001210   8368.03711    8653.88770
  8248.0      0.0001212   8367.10645    8641.36621
  8338.0      0.0001199   8366.16504    8630.75000
  8350.0      0.0001198   8365.20898    8621.68750
  8527.0      0.0001173   8364.24219    8613.95410
  8340.0      0.0001199   8363.26270    8607.37012
  8210.0      0.0001218   8362.26855    8601.77832
  8373.0      0.0001194   8361.26465    8597.08887
  8352.0      0.0001197   8360.24512    8593.22070
  8316.0      0.0001203   8359.21484    8590.12891
  8249.0      0.0001212   8358.17383    8587.76563
  8241.0      0.0001213   8357.11719    8586.10059
  8320.0      0.0001202   8356.04980    8585.12500
  8361.0      0.0001196   8354.96875    8584.82715
  8319.0      0.0001202   8353.87598    8585.21680
  8331.0      0.0001200   8352.77246    8586.29883
  8346.0      0.0001198   8351.65332    8588.11426
  8344.0      0.0001198   8350.52441    8590.69629
  8192.0      0.0001221   8349.38086    8594.11035
  8124.0      0.0001231   8348.22656    8598.43262
  8182.0      0.0001222   8347.06152    8603.76270
  8243.0      0.0001213   8345.88086    8610.26855
  8381.0      0.0001193   8344.69043    8618.11230
  8390.0      0.0001192   8343.48535    8627.54688
  8398.0      0.0001191   8342.26953    8638.84082
  8433.0      0.0001186   8341.04297    8652.11816
  8454.0      0.0001183   8339.80176    8668.24512
  8384.0      0.0001193   8338.54980    8687.41504
  8335.0      0.0001200   8337.28418    8710.16016
  8435.0      0.0001186   8336.00781    8736.93359
  8450.0      0.0001183   8334.71973    8768.19629
  8398.0      0.0001191   8333.41895    8804.47363
  8419.0      0.0001188   8332.10645    8845.99707
  8570.0      0.0001167   8330.78125    8893.04395
  8591.0      0.0001164   8329.44434    8945.50391
  8624.0      0.0001160   8328.09668    9002.98926
  8658.0      0.0001155   8326.73633    9064.89355
  8928.0      0.0001120   8325.36426    9129.70508
  8877.0      0.0001127   8323.97949    9195.57422
  8783.0      0.0001139   8322.58301    9259.76172
  8905.0      0.0001123   8321.17676    9319.92188
  9020.0      0.0001109   8319.75586    9374.52441
  8964.0      0.0001116   8318.32617    9423.85547
  9042.0      0.0001106   8316.88184    9471.09473
  9092.0      0.0001100   8315.42773    9521.58008
  9137.0      0.0001094   8313.96387    9582.06055
  9314.0      0.0001074   8312.48535    9659.89258
  9604.0      0.0001041   8310.99707    9761.71289
  9922.0      0.0001008   8309.49512    9893.92969
  9865.0      0.0001014   8307.98340    10061.65625
  10085.0     0.0000992   8306.46191    10268.92871
  9958.0      0.0001004   8304.92578    10519.21777
  10093.0     0.0000991   8303.38086    10812.84180
  10351.0     0.0000966   8301.82227    11149.09082
  10633.0     0.0000940   8300.25391    11523.03125
  11014.0     0.0000908   8298.67578    11926.26758
  11461.0     0.0000873   8297.08398    12347.31641
  11951.0     0.0000837   8295.48242    12766.66699
  12424.0     0.0000805   8293.86816    13160.26367
  12979.0     0.0000770   8292.24414    13496.15820
  13365.0     0.0000748   8290.61133    13740.75000
  13367.0     0.0000748   8288.96387    13866.89160
  13154.0     0.0000760   8287.30762    13862.04395
  12556.0     0.0000796   8285.63867    13735.50879
  11949.0     0.0000837   8283.95996    13515.41992
  11508.0     0.0000869   8282.27246    13239.59570
  11313.0     0.0000884   8280.57129    12944.21875
  11120.0     0.0000899   8278.86133    12660.25391
  10894.0     0.0000918   8277.13867    12408.12988
  10745.0     0.0000931   8275.40625    12200.61133
  10825.0     0.0000924   8273.66602    12042.27734
  10863.0     0.0000921   8271.91211    11930.43555
  11056.0     0.0000904   8270.15039    11856.73633
  11167.0     0.0000895   8268.37500    11806.24805
  11181.0     0.0000894   8266.58984    11759.52246
  11160.0     0.0000896   8264.79785    11695.29199
  10985.0     0.0000910   8262.99219    11595.11133
  10715.0     0.0000933   8261.17773    11449.21094
  10424.0     0.0000959   8259.35254    11257.97070
  10062.0     0.0000994   8257.51758    11031.47363
  9715.0      0.0001029   8255.67383    10784.25098
  9424.0      0.0001061   8253.81836    10529.98340
  9192.0      0.0001088   8251.95410    10281.05371
  9091.0      0.0001100   8250.07910    10045.14258
  9069.0      0.0001103   8248.19434    9827.83887
  8919.0      0.0001121   8246.30176    9632.01367
  8731.0      0.0001145   8244.39648    9458.19336
  8617.0      0.0001160   8242.48438    9306.77832
  8755.0      0.0001142   8240.56055    9176.43750
  8725.0      0.0001146   8238.62793    9065.86816
  8500.0      0.0001176   8236.68848    8973.19434
  8513.0      0.0001175   8234.73535    8896.11523
  8476.0      0.0001180   8232.77637    8832.79590
  8415.0      0.0001188   8230.80469    8781.12109
  8456.0      0.0001183   8228.82617    8739.39746
  8359.0      0.0001196   8226.83984    8706.01953
  8312.0      0.0001203   8224.84082    8679.53418
  8213.0      0.0001218   8222.83594    8657.50586
  8205.0      0.0001219   8220.81934    8641.46094
  8283.0      0.0001207   8218.79590    8629.12695
  8228.0      0.0001215   8216.76465    8619.51172
  8175.0      0.0001223   8214.72168    8611.53516
  8294.0      0.0001206   8212.67285    8604.08008
  8338.0      0.0001199   8210.61133    8595.94238
  8282.0      0.0001207   8208.54492    8586.09082
  8231.0      0.0001215   8206.47070    8573.87012
  8195.0      0.0001220   8204.38477    8559.15039
  8158.0      0.0001226   8202.29297    8542.44434
  8306.0      0.0001204   8200.19043    8524.53809
  8246.0      0.0001213   8198.08008    8506.39453
  8283.0      0.0001207   8195.96582    8488.83008
  8261.0      0.0001211   8193.83887    8471.73242
  8319.0      0.0001202   8191.70654    8456.84570
  8319.0      0.0001202   8189.56348    8443.63770
  8091.0      0.0001236   8187.41309    8432.11426
  8133.0      0.0001230   8185.25830    8422.09863
  8192.0      0.0001221   8183.09277    8413.22070
  8162.0      0.0001225   8180.92041    8405.02148
  8310.0      0.0001203   8178.73975    8396.91895
  8404.0      0.0001190   8176.55127    8388.36523
  8273.0      0.0001209   8174.35840    8378.96777
  8277.0      0.0001208   8172.15527    8368.55469
  8329.0      0.0001201   8169.94580    8357.27637
  8499.0      0.0001177   8167.72803    8345.42090
  8474.0      0.0001180   8165.50293    8333.37207
  8447.0      0.0001184   8163.27393    8321.46777
  8527.0      0.0001173   8161.03418    8308.34668
  8490.0      0.0001178   8158.79004    8297.34082
  8363.0      0.0001196   8156.53662    8286.91309
  8362.0      0.0001196   8154.27783    8277.10352
  8458.0      0.0001182   8152.01465    8267.90723
  8540.0      0.0001171   8149.74121    8259.27637
  8477.0      0.0001180   8147.46387    8251.21875
  8397.0      0.0001191   8145.17676    8243.68262
  8450.0      0.0001183   8142.88574    8236.65723
  8454.0      0.0001183   8140.59033    8230.10449
  8402.0      0.0001190   8138.28467    8223.96680
  8372.0      0.0001194   8135.97559    8218.21582
  8343.0      0.0001199   8133.65771    8213.08691
  8393.0      0.0001191   8131.33594    8207.95996
  8366.0      0.0001195   8129.01025    8202.29785
  8382.0      0.0001193   8126.67480    8197.62891
  8407.0      0.0001189   8124.33643    8193.12695
  8397.0      0.0001191   8121.98926    8186.24268
  8316.0      0.0001203   8119.63916    8181.98633
  8224.0      0.0001216   8117.28516    8177.79883
  8327.0      0.0001201   8114.92139    8173.65625
  8471.0      0.0001180   8112.55615    8169.56201
  8435.0      0.0001186   8110.18164    8165.50635
  8157.0      0.0001226   8107.80371    8161.50635
  8107.0      0.0001234   8105.42480    8157.56836
  8192.0      0.0001221   8103.03516    8153.68213
  8182.0      0.0001222   8100.64404    8149.85205
  8196.0      0.0001220   8098.24512    8146.09131
  8295.0      0.0001206   8095.84277    8142.55225
  8266.0      0.0001210   8093.43848    8138.92041
  8185.0      0.0001222   8091.02686    8135.33887
  8254.0      0.0001212   8088.61133    8130.55371
  8170.0      0.0001224   8086.19043    8127.09033
  8147.0      0.0001227   8083.76563    8123.67188
  8093.0      0.0001236   8081.33984    8120.29932
  8254.0      0.0001212   8078.90625    8116.96143
  8307.0      0.0001204   8076.47021    8113.66113
  8177.0      0.0001223   8074.02881    8117.06104
  8116.0      0.0001232   8071.58350    8113.88818
  8245.0      0.0001213   8069.13770    8110.74902
  8365.0      0.0001195   8066.68408    8107.62842
  8176.0      0.0001223   8064.22998    8104.53809
  8226.0      0.0001216   8061.76953    8101.46680
  8246.0      0.0001213   8059.30762    8098.41748
  8299.0      0.0001205   8056.84424    8095.39502
  8133.0      0.0001230   8054.37354    8092.38525
  8182.0      0.0001222   8051.90283    8089.39648
  8157.0      0.0001226   8049.42627    8086.42432
  8274.0      0.0001209   8046.94824    8083.46875
  8212.0      0.0001218   8044.47021    8080.53418
  8131.0      0.0001230   8041.98486    8077.61035
  8123.0      0.0001231   8039.50000    8074.70557
  8179.0      0.0001223   8037.00928    8071.81348
  8276.0      0.0001208   8034.51807    8072.27295
  8259.0      0.0001211   8032.02686    8069.44873
  8226.0      0.0001216   8029.52881    8066.63477
  8226.0      0.0001216   8027.03223    8063.84033
  8139.0      0.0001229   8024.52979    8061.05615
  8103.0      0.0001234   8022.02783    8058.29150
  8112.0      0.0001233   8019.52637    8055.54248
  8273.0      0.0001209   8017.01807    8052.80420
  8345.0      0.0001198   8014.51172    8050.08350
  8281.0      0.0001208   8012.00049    8047.37305
  8255.0      0.0001211   8009.48975    8044.67578
  8189.0      0.0001221   8006.97949    8041.99316
  8251.0      0.0001212   8004.46387    8039.31299
  8309.0      0.0001204   8001.95020    8036.64453
  8253.0      0.0001212   7999.43213    8033.97412
  8186.0      0.0001222   7996.91406    8031.30566
  8087.0      0.0001237   7994.39795    8028.64209
  8031.0      0.0001245   7991.87793    8025.97266
  8010.0      0.0001248   7989.35938    8023.30713
  8086.0      0.0001237   7986.83691    8020.64404
  8179.0      0.0001223   7984.31494    8017.98779
  8106.0      0.0001234   7981.79590    8015.34375
  8153.0      0.0001227   7979.27246    8012.70996
  8249.0      0.0001212   7976.75049    8010.08545
  8203.0      0.0001219   7974.22705    8007.47461
  8177.0      0.0001223   7971.70313    8004.87646
  8129.0      0.0001230   7969.18311    8002.29492
  8091.0      0.0001236   7966.65869    7999.71924
  8202.0      0.0001219   7964.13721    7997.15918
  8133.0      0.0001230   7961.61426    7994.60449
  8065.0      0.0001240   7959.09131    7992.05762
  7907.0      0.0001265   7956.57275    7989.52197
  8022.0      0.0001247   7954.04980    7986.98682
  8179.0      0.0001223   7951.53125    7984.46094
  8134.0      0.0001229   7949.00977    7981.93896
  8065.0      0.0001240   7946.49170    7979.42725
  8195.0      0.0001220   7943.97656    7976.92822
  8129.0      0.0001230   7941.45801    7974.43506
  8142.0      0.0001228   7938.94434    7971.95313
  8011.0      0.0001248   7936.42822    7968.90381
  8032.0      0.0001245   7933.91602    7966.45361
  7987.0      0.0001252   7931.40723    7964.01660
  8079.0      0.0001238   7928.89551    7961.58740
  8150.0      0.0001227   7926.38867    7959.17578
  8091.0      0.0001236   7923.88037    7956.77051
  8182.0      0.0001222   7921.37598    7954.38037
  8189.0      0.0001221   7918.87598    7952.00732
  8017.0      0.0001247   7916.37354    7949.64111
  8039.0      0.0001244   7913.87695    7947.28955
  8250.0      0.0001212   7911.37891    7944.94873
  8264.0      0.0001210   7908.88525    7942.62158
  8219.0      0.0001217   7906.39648    7940.31006
  8177.0      0.0001223   7903.90576    7938.00732
  8124.0      0.0001231   7901.42090    7936.09229
  8099.0      0.0001235   7898.93555    7933.53076
  8153.0      0.0001227   7896.45410    7931.27588
  8155.0      0.0001226   7893.97998    7929.03906
  8059.0      0.0001241   7891.50342    7926.81055
  8195.0      0.0001220   7889.03320    7925.83105
  8210.0      0.0001218   7886.56299    7917.63818
  8104.0      0.0001234   7884.09717    7915.68506
  7946.0      0.0001258   7881.63818    7913.60059
  8042.0      0.0001243   7879.17920    7911.52539
  8252.0      0.0001212   7876.72510    7909.46924
  8127.0      0.0001230   7874.27393    7907.42773
  8036.0      0.0001244   7871.82617    7905.40137
  8089.0      0.0001236   7869.38525    7903.39307
  8017.0      0.0001247   7866.94580    7901.40039
  7911.0      0.0001264   7864.51123    7899.42480
  7958.0      0.0001257   7862.07959    7897.46631
  8128.0      0.0001230   7859.65234    7895.71436
  8207.0      0.0001218   7857.23291    7893.79785
  8137.0      0.0001229   7854.81348    7891.89648
  8105.0      0.0001234   7852.40186    7890.02002
  8013.0      0.0001248   7849.99170    7885.15869
  8024.0      0.0001246   7847.58838    7883.97559
  8032.0      0.0001245   7845.19238    7882.27539
  8039.0      0.0001244   7842.79688    7880.51953
  8076.0      0.0001238   7840.40967    7878.79102
  8015.0      0.0001248   7838.02441    7877.08350
  7941.0      0.0001259   7835.64648    7875.40088
  8001.0      0.0001250   7833.27637    7873.74609
  8019.0      0.0001247   7830.90723    7872.11279
  8103.0      0.0001234   7828.54688    7870.51025
  8100.0      0.0001235   7826.18896    7868.93213
  8172.0      0.0001224   7823.83887    7867.38623
  8168.0      0.0001224   7821.49658    7865.86865
  8094.0      0.0001235   7819.15625    7864.38037
  8037.0      0.0001244   7816.82471    7862.92627
  8078.0      0.0001238   7814.49658    7861.50293
  8051.0      0.0001242   7812.17676    7860.11768
  8085.0      0.0001237   7809.86523    7858.76660
  8067.0      0.0001240   7807.55566    7857.45068
  8085.0      0.0001237   7805.25586    7860.06396
  8180.0      0.0001222   7802.95996    7858.86475
  8165.0      0.0001225   7800.67139    7857.70898
  8191.0      0.0001221   7798.39404    7856.60010
  8119.0      0.0001232   7796.11816    7855.53320
  8053.0      0.0001242   7793.85205    7854.51514
  8045.0      0.0001243   7791.59033    7853.54492
  8061.0      0.0001241   7789.33643    7852.62549
  8037.0      0.0001244   7787.09326    7851.76221
  8315.0      0.0001203   7784.85400    7850.78223
  8226.0      0.0001216   7782.62354    7852.76953
  8165.0      0.0001225   7780.39941    7852.10986
  8169.0      0.0001224   7778.18262    7851.51221
  8101.0      0.0001234   7775.97705    7850.98486
  8219.0      0.0001217   7773.77588    7850.52783
  8245.0      0.0001213   7771.58350    7850.14063
  8256.0      0.0001211   7769.39844    7849.83398
  8187.0      0.0001221   7767.22119    7851.55957
  8184.0      0.0001222   7765.05518    7851.43750
  8053.0      0.0001242   7762.89355    7851.40527
  8134.0      0.0001229   7760.74316    7851.46777
  8297.0      0.0001205   7758.59814    7851.62891
  8322.0      0.0001202   7756.46338    7851.89648
  8236.0      0.0001214   7754.33936    7852.27246
  8112.0      0.0001233   7752.22021    7852.67920
  8073.0      0.0001239   7750.11279    7853.29834
  8065.0      0.0001240   7748.01123    7854.04932
  8185.0      0.0001222   7745.92041    7856.31299
  8173.0      0.0001224   7743.84033    7857.36279
  8059.0      0.0001241   7741.76611    7858.57129
  8020.0      0.0001247   7739.70361    7859.94629
  8100.0      0.0001235   7737.64746    7861.50098
  8191.0      0.0001221   7735.60254    7863.24609
  8209.0      0.0001218   7733.56885    7865.19434
  8157.0      0.0001226   7731.54150    7867.36621
  8203.0      0.0001219   7729.52588    7869.76465
  8306.0      0.0001204   7727.51758    7872.42822
  8157.0      0.0001226   7725.52100    7875.36670
  8072.0      0.0001239   7723.53564    7878.60303
  8133.0      0.0001230   7721.55713    7882.17676
  8158.0      0.0001226   7719.59082    7886.10938
  8261.0      0.0001211   7717.63232    7890.45410
  8257.0      0.0001211   7715.68555    7895.25098
  8265.0      0.0001210   7713.75098    7900.55518
  8261.0      0.0001211   7711.82324    7906.45898
  8378.0      0.0001194   7709.90869    7913.02783
  8286.0      0.0001207   7708.00195    7920.38916
  8287.0      0.0001207   7706.10645    7928.65186
  8247.0      0.0001213   7704.22412    7937.95996
  8275.0      0.0001208   7702.35010    7948.51172
  8235.0      0.0001214   7700.48877    7973.29004
  8312.0      0.0001203   7698.63574    7987.02051
  8281.0      0.0001208   7696.79443    8002.60254
  8249.0      0.0001212   7694.96680    8020.25049
  8355.0      0.0001197   7693.14746    8040.24658
  8300.0      0.0001205   7691.34033    8062.74023
  8300.0      0.0001205   7689.54395    8087.96826
  8361.0      0.0001196   7687.75879    8116.01758
  8336.0      0.0001200   7685.98730    8146.93213
  8261.0      0.0001211   7684.22412    8180.77881
  8407.0      0.0001189   7682.47461    8217.30859
  8630.0      0.0001159   7680.73584    8256.29102
  8670.0      0.0001153   7679.00830    8297.13574
  8834.0      0.0001132   7677.29492    8339.05859
  8734.0      0.0001145   7675.59033    8381.21484
  8770.0      0.0001140   7673.90039    8422.45801
  8535.0      0.0001172   7672.21973    8462.07520
  8725.0      0.0001146   7670.55273    8506.20801
  8766.0      0.0001141   7668.89941    8542.76465
  8801.0      0.0001136   7667.25488    8579.97949
  8837.0      0.0001132   7665.62549    8620.42285
  8842.0      0.0001131   7664.00586    8667.47656
  8887.0      0.0001125   7662.40039    8724.67285
  9014.0      0.0001109   7660.80859    8795.67969
  9222.0      0.0001084   7659.22656    8884.49512
  9412.0      0.0001062   7657.65918    8994.64551
  9573.0      0.0001045   7656.10205    9130.12109
  9594.0      0.0001042   7654.55957    9294.28516
  9676.0      0.0001033   7653.03125    9490.22168
  9658.0      0.0001035   7651.51270    9721.25195
  9726.0      0.0001028   7650.00928    9988.68750
  9886.0      0.0001012   7648.51709    10294.05078
  10160.0     0.0000984   7647.03857    10636.46387
  10303.0     0.0000971   7645.57520    11013.67578
  10401.0     0.0000961   7644.12207    11422.82520
  10684.0     0.0000936   7642.68408    11856.05371
  11119.0     0.0000899   7641.25732    12303.87109
  11596.0     0.0000862   7639.84473    12750.07129
  11931.0     0.0000838   7638.44824    13173.27441
  12300.0     0.0000813   7637.06201    13548.26465
  12599.0     0.0000794   7635.69092    13848.19043
  12666.0     0.0000790   7634.33154    14041.83105
  12652.0     0.0000790   7632.98682    14116.02246
  12389.0     0.0000807   7631.65723    14070.48535
  11987.0     0.0000834   7630.33984    13920.37598
  11428.0     0.0000875   7629.03662    13692.97754
  11015.0     0.0000908   7627.74658    13424.98047
  10925.0     0.0000915   7626.47070    13135.72559
  10735.0     0.0000932   7625.21045    12855.45020
  10597.0     0.0000944   7623.96240    12601.13281
  10528.0     0.0000950   7622.72900    12384.63086
  10514.0     0.0000951   7621.50879    12210.53809
  10603.0     0.0000943   7620.30322    12078.83008
  10769.0     0.0000929   7619.11328    11984.02734
  10864.0     0.0000920   7617.93555    11915.61914
  10766.0     0.0000929   7616.77344    11859.39355
  10847.0     0.0000922   7615.62451    11798.09570
  10906.0     0.0000917   7614.49072    11716.31055
  10733.0     0.0000932   7613.37256    11597.67969
  10372.0     0.0000964   7612.26660    11436.72656
  10289.0     0.0000972   7611.17676    11235.20801
  9850.0      0.0001015   7610.10010    11001.49023
  9618.0      0.0001040   7609.03906    10745.80664
  9431.0      0.0001060   7607.99365    10481.25391
  9270.0      0.0001079   7606.96094    10220.32910
  9171.0      0.0001090   7605.94434    9966.22266
  8961.0      0.0001116   7604.94141    9726.71387
  9014.0      0.0001109   7603.95410    9505.75000
  8877.0      0.0001127   7602.98242    9305.33789
  8864.0      0.0001128   7602.02393    9125.64453
  8774.0      0.0001140   7601.08154    8967.05176
  8943.0      0.0001118   7600.15283    8828.38477
  8816.0      0.0001134   7599.24023    8708.61035
  8558.0      0.0001168   7598.34326    8606.14941
  8484.0      0.0001179   7597.45996    8518.94238
  8517.0      0.0001174   7596.59277    8445.40723
  8476.0      0.0001180   7595.73975    8383.55762
  8484.0      0.0001179   7594.90234    8331.79785
  8560.0      0.0001168   7594.08154    8288.58301
  8437.0      0.0001185   7593.27393    8252.85840
  8348.0      0.0001198   7592.48291    8222.70313
  8471.0      0.0001180   7591.70605    8197.50098
  8387.0      0.0001192   7590.94531    8176.50293
  8246.0      0.0001213   7590.20020    8159.08398
  8168.0      0.0001224   7589.47021    8144.71045
  8339.0      0.0001199   7588.75537    8133.06641
  8475.0      0.0001180   7588.05615    8123.86523
  8382.0      0.0001193   7587.37207    8116.95850
  8418.0      0.0001188   7586.70459    8112.25879
  8344.0      0.0001198   7586.05176    8109.73730
  8186.0      0.0001222   7585.41455    8109.46143
  8463.0      0.0001182   7584.79297    8111.55664
  8450.0      0.0001183   7584.18701    8116.22119
  8428.0      0.0001187   7583.59717    8123.72021
  8379.0      0.0001193   7583.02197    8134.43262
  8353.0      0.0001197   7582.46338    8148.76367
  8401.0      0.0001190   7581.91943    8167.25977
  8545.0      0.0001170   7581.39209    8190.48047
  8580.0      0.0001166   7580.88037    8219.04688
  8543.0      0.0001171   7580.38428    8253.73047
  8606.0      0.0001162   7579.90381    8295.13379
  8685.0      0.0001151   7579.43896    8344.03027
  8704.0      0.0001149   7578.99023    8400.92773
  8838.0      0.0001131   7578.55762    8466.22363
  9057.0      0.0001104   7578.14014    8540.33496
  9106.0      0.0001098   7577.73877    8622.95313
  9063.0      0.0001103   7577.35303    8713.73633
  9102.0      0.0001099   7576.98340    8811.45605
  9168.0      0.0001091   7576.62988    8914.30566
  9143.0      0.0001094   7576.29199    9020.19141
  9200.0      0.0001087   7575.97021    9125.77637
  9309.0      0.0001074   7575.66357    9227.79395
  9394.0      0.0001065   7575.37354    9322.21289
  9482.0      0.0001055   7575.09912    9404.99121
  9328.0      0.0001072   7574.84082    9472.33594
  9335.0      0.0001071   7574.59814    9520.46680
  9351.0      0.0001069   7574.37158    9547.07422
  9253.0      0.0001081   7574.16113    9551.68555
  9298.0      0.0001076   7573.96680    9536.42285
  9313.0      0.0001074   7573.78760    9505.55078
  9420.0      0.0001062   7573.62500    9464.83008
  9323.0      0.0001073   7573.47803    9420.12988
  9319.0      0.0001073   7573.34717    9376.81055
  9250.0      0.0001081   7573.23242    9338.99219
  9239.0      0.0001082   7573.13330    9309.32227
  9363.0      0.0001068   7573.05029    9289.37109
  9256.0      0.0001080   7572.98340    9279.48730
  9228.0      0.0001084   7572.93213    9279.28223
  9204.0      0.0001086   7572.89697    9287.72656
  9244.0      0.0001082   7572.87793    9303.50684
  9428.0      0.0001061   7572.87451    9325.08008
  9237.0      0.0001083   7572.88721    9351.06348
  9427.0      0.0001061   7572.91553    9380.38379
  9296.0      0.0001076   7572.95996    9412.86719
  9362.0      0.0001068   7573.02051    9449.71387
  9710.0      0.0001030   7573.09668    9493.32715
  9751.0      0.0001026   7573.18896    9547.42188
  9816.0      0.0001019   7573.29688    9616.13184
  10126.0     0.0000988   7573.42041    9703.57910
  10431.0     0.0000959   7573.56055    9813.77832
  10582.0     0.0000945   7573.71582    9949.39258
  10758.0     0.0000930   7573.88721    10112.74414
  10973.0     0.0000911   7574.07471    10304.46387
  11002.0     0.0000909   7574.27734    10523.95313
  10856.0     0.0000921   7574.49609    10769.83789
  11069.0     0.0000903   7574.73047    11037.41797
  11194.0     0.0000893   7574.98096    11320.82910
  11459.0     0.0000873   7575.24707    11610.32324
  11629.0     0.0000860   7575.52832    11893.81152
  11969.0     0.0000835   7575.82617    12158.51465
  12162.0     0.0000822   7576.13916    12390.54980
  12182.0     0.0000821   7576.46826    12580.71094
  12275.0     0.0000815   7576.81250    12724.85156
  12272.0     0.0000815   7577.17236    12826.04004
  12307.0     0.0000813   7577.54785    12895.02930
  12311.0     0.0000812   7577.93896    12938.13867
  12474.0     0.0000802   7578.34570    12967.08594
  12691.0     0.0000788   7578.76807    12987.79004
  12779.0     0.0000783   7579.20557    13001.69922
  12709.0     0.0000787   7579.65869    13006.33398
  12594.0     0.0000794   7580.12695    12996.98145
  12631.0     0.0000792   7580.61182    12969.12500
  12513.0     0.0000799   7581.11133    12920.46973
  12270.0     0.0000815   7581.62500    12851.64551
  12151.0     0.0000823   7582.15576    12765.33203
  12202.0     0.0000820   7582.70068    12664.23047
  12177.0     0.0000821   7583.26172    12550.61816
  12102.0     0.0000826   7583.83789    12425.95508
  12001.0     0.0000833   7584.42822    12291.58691
  11871.0     0.0000842   7585.03467    12149.50391
  11654.0     0.0000858   7585.65576    12004.18750
  11455.0     0.0000873   7586.29248    11860.59863
  11461.0     0.0000873   7586.94434    11725.34375
  11524.0     0.0000868   7587.60986    11600.47656
  11548.0     0.0000866   7588.29150    11488.75879
  11404.0     0.0000877   7588.98779    11390.51367
  11592.0     0.0000863   7589.69922    11304.04395
  11559.0     0.0000865   7590.42578    11227.74414
  11523.0     0.0000868   7591.16602    11160.93359
  11468.0     0.0000872   7591.92236    11104.90723
  11427.0     0.0000875   7592.69238    11063.88477
  11669.0     0.0000857   7593.47852    11044.04297
  11618.0     0.0000861   7594.27783    11053.16016
  11925.0     0.0000839   7595.09180    11098.84473
  12225.0     0.0000818   7595.92139    11189.11621
  12458.0     0.0000803   7596.76416    11330.80078
  13012.0     0.0000769   7597.62305    11530.41309
  13253.0     0.0000755   7598.49561    11792.84473
  13525.0     0.0000739   7599.38135    12121.73926
  13743.0     0.0000728   7600.28320    12520.59180
  14185.0     0.0000705   7601.19824    12988.95703
  14723.0     0.0000679   7602.12842    13526.21777
  15028.0     0.0000665   7603.07227    14126.82813
  15719.0     0.0000636   7604.02930    14781.80762
  16209.0     0.0000617   7605.00244    15479.66992
  16663.0     0.0000600   7605.98779    16198.85645
  17445.0     0.0000573   7606.98877    16914.02539
  18269.0     0.0000547   7608.00244    17589.18164
  18335.0     0.0000545   7609.02930    18183.10938
  18453.0     0.0000542   7610.07227    18654.66797
  18689.0     0.0000535   7611.12695    18965.49023
  18705.0     0.0000535   7612.19727    19094.07227
  18433.0     0.0000543   7613.28027    19039.05078
  18048.0     0.0000554   7614.37500    18821.91992
  17727.0     0.0000564   7615.48584    18479.51758
  17304.0     0.0000578   7616.60889    18057.93555
  16940.0     0.0000590   7617.74658    17600.67188
  16271.0     0.0000615   7618.89697    17146.44531
  15996.0     0.0000625   7620.05957    16724.42188
  15802.0     0.0000633   7621.23682    16353.03809
  15618.0     0.0000640   7622.42676    16044.36328
  15463.0     0.0000647   7623.62988    15800.77441
  15268.0     0.0000655   7624.84668    15618.54297
  15339.0     0.0000652   7626.07422    15486.53125
  15377.0     0.0000650   7627.31689    15386.98047
  15326.0     0.0000652   7628.57129    15297.81445
  15259.0     0.0000655   7629.83984    15194.07422
  15067.0     0.0000664   7631.12061    15052.65918
  14702.0     0.0000680   7632.41211    14857.96387
  14323.0     0.0000698   7633.71875    14602.66699
  13920.0     0.0000718   7635.03613    14291.93750
  13428.0     0.0000745   7636.36816    13938.22266
  12903.0     0.0000775   7637.71094    13559.87598
  12415.0     0.0000805   7639.06445    13175.59473
  12054.0     0.0000830   7640.43311    12800.67871
  11667.0     0.0000857   7641.81250    12449.34473
  11402.0     0.0000877   7643.20508    12130.56445
  11048.0     0.0000905   7644.60889    11851.65234
  10682.0     0.0000936   7646.02344    11616.89941
  10557.0     0.0000947   7647.45215    11427.82910
  10591.0     0.0000944   7648.89063    11285.43750
  10477.0     0.0000954   7650.34326    11188.23730
  10696.0     0.0000935   7651.80566    11133.82910
  10662.0     0.0000938   7653.27881    11117.91406
  10773.0     0.0000928   7654.76611    11135.22461
  11170.0     0.0000895   7656.26270    11178.36914
  11821.0     0.0000846   7657.77246    11238.51465
  12298.0     0.0000813   7659.29248    11305.01758
  12442.0     0.0000804   7660.82227    11366.25488
  12676.0     0.0000789   7662.36572    11410.93359
  12383.0     0.0000808   7663.91846    11429.39355
  12125.0     0.0000825   7665.48389    11416.01563
  11411.0     0.0000876   7667.05908    11363.52539
  11060.0     0.0000904   7668.64355    11289.94434
  10599.0     0.0000943   7670.24121    11196.42285
  10200.0     0.0000980   7671.84814    11093.05469
  10066.0     0.0000993   7673.46729    10989.38965
  9953.0      0.0001005   7675.09619    10894.14648
  9810.0      0.0001019   7676.73340    10814.17676
  9843.0      0.0001016   7678.38281    10754.33105
  9980.0      0.0001002   7680.04150    10718.25488
  10202.0     0.0000980   7681.71191    10707.89160
  10465.0     0.0000956   7683.39209    10723.98047
  10616.0     0.0000942   7685.08008    10765.89844
  10846.0     0.0000922   7686.77979    10832.06055
  11348.0     0.0000881   7688.48877    10919.65039
  11756.0     0.0000851   7690.20801    11025.76465
  12074.0     0.0000828   7691.93701    11147.47070
  12073.0     0.0000828   7693.67334    11279.73438
  11971.0     0.0000835   7695.42188    11429.97559
  12138.0     0.0000824   7697.17773    11596.46387
  11980.0     0.0000835   7698.94434    11782.82715
  12205.0     0.0000819   7700.71973    11992.04785
  12377.0     0.0000808   7702.50244    12226.08203
  12649.0     0.0000791   7704.29688    12485.60645
  12825.0     0.0000780   7706.09814    12766.94141
  13090.0     0.0000764   7707.91016    13064.18848
  13297.0     0.0000752   7709.72949    13366.24902
  13655.0     0.0000732   7711.55615    13658.17188
  13890.0     0.0000720   7713.39404    13922.42578
  13848.0     0.0000722   7715.23828    14138.19141
  14010.0     0.0000714   7717.09277    14287.50195
  14007.0     0.0000714   7718.95459    14357.31836
  13792.0     0.0000725   7720.82227    14344.30957
  13717.0     0.0000729   7722.70166    14255.31445
  13707.0     0.0000730   7724.58643    14106.18066
  13688.0     0.0000731   7726.48145    13917.23926
  13578.0     0.0000736   7728.38281    13710.23633
  13344.0     0.0000749   7730.29004    13504.35449
  13215.0     0.0000757   7732.20801    13313.89551
  13275.0     0.0000753   7734.13135    13149.55371
  13443.0     0.0000744   7736.06396    13016.42285
  13552.0     0.0000738   7738.00244    12915.81836
  13680.0     0.0000731   7739.94678    12844.67090
  13585.0     0.0000736   7741.90088    12795.93652
  13505.0     0.0000740   7743.85986    12759.57715
  13394.0     0.0000747   7745.82813    12722.84277
  13220.0     0.0000756   7747.80225    12672.16113
  12923.0     0.0000774   7749.77979    12595.03320
  12500.0     0.0000800   7751.76807    12481.91309
  12273.0     0.0000815   7753.76025    12328.85547
  11944.0     0.0000837   7755.76123    12137.01855
  11533.0     0.0000867   7757.76807    11913.21484
  11214.0     0.0000892   7759.77783    11667.33301
  11030.0     0.0000907   7761.79688    11415.17871
  10953.0     0.0000913   7763.82080    11155.76855
  10554.0     0.0000948   7765.85156    10902.41797
  10354.0     0.0000966   7767.88770    10661.52832
  10247.0     0.0000976   7769.92676    10437.05762
  10127.0     0.0000987   7771.97461    10230.39941
  10187.0     0.0000982   7774.02637    10042.65820
  10169.0     0.0000983   7776.08496    9872.64648
  10139.0     0.0000986   7778.14844    9719.00586
  10054.0     0.0000995   7780.21436    9579.57227
  9874.0      0.0001013   7782.28906    9451.62402
  9617.0      0.0001040   7784.36572    9333.49316
  9398.0      0.0001064   7786.45020    9223.43750
  9112.0      0.0001097   7788.53711    9120.81250
  8922.0      0.0001121   7790.62744    9025.31836
  9043.0      0.0001106   7792.72510    8936.62402
  8915.0      0.0001122   7794.82520    8854.98535
  8826.0      0.0001133   7796.93213    8779.76660
  8814.0      0.0001135   7799.04102    8711.67383
  8642.0      0.0001157   7801.15234    8652.99805
  8633.0      0.0001158   7803.27148    8597.34766
  8660.0      0.0001155   7805.39160    8547.39453
  8668.0      0.0001154   7807.51807    8501.36328
  8600.0      0.0001163   7809.64648    8461.41699
  8456.0      0.0001183   7811.77637    8425.75000
  8395.0      0.0001191   7813.91357    8394.17383
  8484.0      0.0001179   7816.05127    8366.24707
  8459.0      0.0001182   7818.19482    8341.54395
  8392.0      0.0001192   7820.33984    8319.76367
  8353.0      0.0001197   7822.48584    8300.59473
  8273.0      0.0001209   7824.63818    8283.68652
  8243.0      0.0001213   7826.79102    8268.81836
  8279.0      0.0001208   7828.94922    8255.72070
  8314.0      0.0001203   7831.10889    8244.19824
  8296.0      0.0001205   7833.26709    8233.88184
  8272.0      0.0001209   7835.43262    8224.96484
  8230.0      0.0001215   7837.59717    8217.15039
  8195.0      0.0001220   7839.76709    8210.30469
  8302.0      0.0001205   7841.93750    8204.34961
  8413.0      0.0001189   7844.10742    8198.58691
  8395.0      0.0001191   7846.28174    8194.11230
  8301.0      0.0001205   7848.45703    8190.42188
  8287.0      0.0001207   7850.63477    8187.38184
  8339.0      0.0001199   7852.81348    8184.97412
  8271.0      0.0001209   7854.99121    8183.17285
  8281.0      0.0001208   7857.17285    8181.95850
  8277.0      0.0001208   7859.35449    8181.32617
  8277.0      0.0001208   7861.53857    8181.26953
  8282.0      0.0001207   7863.72314    8181.79150
  8463.0      0.0001182   7865.90576    8182.89990
  8329.0      0.0001201   7868.09277    8184.60840
  8193.0      0.0001221   7870.27734    8186.93848
  8291.0      0.0001206   7872.46582    8189.92627
  8314.0      0.0001203   7874.65234    8193.61133
  8325.0      0.0001201   7876.83691    8198.04492
  8284.0      0.0001207   7879.02588    8207.42871
  8376.0      0.0001194   7881.21143    8213.65332
  8486.0      0.0001178   7883.40039    8217.00293
  8365.0      0.0001195   7885.58691    8225.51660
  8363.0      0.0001196   7887.77100    8235.41797
  8329.0      0.0001201   7889.95898    8246.98340
  8416.0      0.0001188   7892.14307    8260.48145
  8396.0      0.0001191   7894.32959    8276.31543
  8315.0      0.0001203   7896.51367    8294.90137
  8286.0      0.0001207   7898.69434    8316.74023
  8340.0      0.0001199   7900.87842    8342.49219
  8298.0      0.0001205   7903.05811    8372.75781
  8369.0      0.0001195   7905.23975    8405.58984
  8489.0      0.0001178   7907.41846    8447.26270
  8507.0      0.0001176   7909.59326    8495.76465
  8577.0      0.0001166   7911.77051    8552.05078
  8459.0      0.0001182   7913.94336    8616.73242
  8425.0      0.0001187   7916.11719    8690.63379
  8511.0      0.0001175   7918.28760    8774.16602
  8794.0      0.0001137   7920.45361    8867.68848
  9070.0      0.0001103   7922.62158    8971.36035
  9349.0      0.0001070   7924.78418    9084.65332
  9373.0      0.0001067   7926.94775    9207.05469
  9577.0      0.0001044   7929.10791    9336.99316
  9854.0      0.0001015   7931.26270    9472.25488
  10179.0     0.0000982   7933.41748    9610.16406
  10349.0     0.0000966   7935.56787    9746.21094
  10534.0     0.0000949   7937.71826    9875.48242
  10726.0     0.0000932   7939.86475    9991.70605
  10993.0     0.0000910   7942.00537    10087.24023
  11001.0     0.0000909   7944.14551    10159.69434
  10805.0     0.0000925   7946.28125    10204.00000
  10663.0     0.0000938   7948.41504    10219.64648
  10442.0     0.0000958   7950.54492    10209.00586
  10233.0     0.0000977   7952.66846    10176.97754
  10139.0     0.0000986   7954.79199    10129.58105
  9999.0      0.0001000   7956.90869    10073.15918
  9957.0      0.0001004   7959.02393    10013.00488
  9855.0      0.0001015   7961.13477    9953.38965
  9802.0      0.0001020   7963.23877    9897.17480
  9836.0      0.0001017   7965.34229    9845.88281
  9650.0      0.0001036   7967.43848    9800.42773
  9615.0      0.0001040   7969.53320    9760.77832
  9657.0      0.0001036   7971.62158    9726.44238
  9626.0      0.0001039   7973.70313    9696.23633
  9674.0      0.0001034   7975.78418    9668.17773
  9723.0      0.0001028   7977.85693    9639.81152
  9775.0      0.0001023   7979.92773    9608.17676
  9837.0      0.0001017   7981.99170    9570.56543
  9776.0      0.0001023   7984.04834    9524.97070
  9590.0      0.0001043   7986.10400    9470.87891
  9438.0      0.0001060   7988.15088    9408.05469
  9236.0      0.0001083   7990.19531    9325.57422
  9295.0      0.0001076   7992.23193    9251.62891
  9162.0      0.0001091   7994.26172    9175.61328
  9023.0      0.0001108   7996.28906    9099.33203
  9076.0      0.0001102   7998.30762    9024.52637
  8975.0      0.0001114   8000.32275    8952.04590
  8917.0      0.0001121   8002.33057    8882.64355
  8789.0      0.0001138   8004.33008    8816.73145
  8747.0      0.0001143   8006.32666    8754.39453
  8610.0      0.0001161   8008.31396    8696.05371
  8525.0      0.0001173   8010.29785    8641.80566
  8478.0      0.0001180   8012.27441    8591.93164
  8558.0      0.0001168   8014.24023    8546.55664
  8526.0      0.0001173   8016.20410    8506.57910
  8453.0      0.0001183   8018.15820    8469.98633
  8372.0      0.0001194   8020.10840    8437.50879
  8224.0      0.0001216   8022.05029    8410.27832
  8361.0      0.0001196   8023.98193    8379.08984
  8345.0      0.0001198   8025.90918    8357.39063
  8215.0      0.0001217   8027.82861    8338.62012
  8235.0      0.0001214   8029.74121    8322.41211
  8260.0      0.0001211   8031.64600    8308.48535
  8211.0      0.0001218   8033.54102    8296.56348
  8235.0      0.0001214   8035.43018    8286.35840
  8349.0      0.0001198   8037.31104    8277.67578
  8271.0      0.0001209   8039.18457    8270.29004
  8224.0      0.0001216   8041.05029    8264.04492
  8243.0      0.0001213   8042.90527    8258.78027
  8161.0      0.0001225   8044.75586    8254.35547
  8197.0      0.0001220   8046.59521    8250.67090
  8053.0      0.0001242   8048.42822    8247.62500
  8231.0      0.0001215   8050.25146    8245.13379
  8430.0      0.0001186   8052.06494    8243.13672
  8272.0      0.0001209   8053.87256    8242.08496
  8202.0      0.0001219   8055.66895    8240.91016
  8200.0      0.0001220   8057.45850    8240.08398
  8195.0      0.0001220   8059.23828    8240.24609
  8168.0      0.0001224   8061.00684    8240.02637
  8207.0      0.0001218   8062.77002    8240.07227
  8156.0      0.0001226   8064.52100    8240.36230
  8195.0      0.0001220   8066.26563    8237.80957
  8205.0      0.0001219   8067.99902    8238.57813
  8198.0      0.0001220   8069.72119    8239.54883
  8247.0      0.0001213   8071.43750    8240.71777
  8126.0      0.0001231   8073.14160    8242.07324
  8152.0      0.0001227   8074.83789    8243.61426
  8189.0      0.0001221   8076.52344    8246.80566
  8105.0      0.0001234   8078.19727    8248.70605
  8129.0      0.0001230   8079.86426    8250.77930
  8111.0      0.0001233   8081.51904    8253.01855
  8138.0      0.0001229   8083.16553    8255.42969
  8165.0      0.0001225   8084.80127    8258.00586
  8117.0      0.0001232   8086.42383    8260.74414
  8172.0      0.0001224   8088.04004    8263.65820
  8185.0      0.0001222   8089.64307    8266.76367
  8271.0      0.0001209   8091.23828    8270.02246
  8187.0      0.0001221   8092.82178    8273.45898
  8144.0      0.0001228   8094.39258    8277.06934
  8166.0      0.0001225   8095.95459    8280.87500
  8053.0      0.0001242   8097.50537    8284.87012
  8073.0      0.0001239   8099.04590    8289.06543
  8173.0      0.0001224   8100.57520    8293.46973
  8134.0      0.0001229   8102.09131    8298.08789
  8126.0      0.0001231   8103.59912    8302.93457
  8269.0      0.0001209   8105.09424    8308.01367
  8242.0      0.0001213   8106.57910    8313.34863
  8248.0      0.0001212   8108.05273    8319.68652
  8239.0      0.0001214   8109.51270    8325.55273
  8062.0      0.0001240   8110.96387    8331.72168
  8175.0      0.0001223   8112.40186    8338.19043
  8222.0      0.0001216   8113.82959    8344.99609
  8235.0      0.0001214   8115.24463    8352.14160
  8171.0      0.0001224   8116.64697    8359.64648
  8213.0      0.0001218   8118.03955    8367.57129
  8333.0      0.0001200   8119.41895    8375.89648
  8244.0      0.0001213   8120.78760    8384.68262
  8248.0      0.0001212   8122.14355    8393.95605
  8349.0      0.0001198   8123.48584    8403.74805
  8417.0      0.0001188   8124.81885    8414.13965
  8232.0      0.0001215   8126.13721    8425.15332
  8250.0      0.0001212   8127.44580    8436.88477
  8177.0      0.0001223   8128.74023    8449.38574
  8223.0      0.0001216   8130.02148    8462.73145
  8332.0      0.0001200   8131.29248    8477.07129
  8553.0      0.0001169   8132.54932    8492.48828
  8397.0      0.0001191   8133.79541    8509.16309
  8486.0      0.0001178   8135.02783    8527.25488
  8463.0      0.0001182   8136.24609    8546.98047
  8270.0      0.0001209   8137.45410    8568.66406
  8344.0      0.0001198   8138.64746    8592.60938
  8322.0      0.0001202   8139.83008    8619.28418
  8440.0      0.0001185   8140.99854    8649.17871
  8588.0      0.0001164   8142.15283    8682.89844
  8617.0      0.0001160   8143.29590    8721.30762
  8578.0      0.0001166   8144.42480    8765.21582
  8511.0      0.0001175   8145.54199    8815.79004
  8444.0      0.0001184   8146.64551    8867.48730
  8720.0      0.0001147   8147.73486    8935.07031
  8779.0      0.0001139   8148.81201    9013.52832
  8748.0      0.0001143   8149.87500    9104.29297
  8857.0      0.0001129   8150.92578    9209.29883
  9109.0      0.0001098   8151.96289    9330.13184
  9272.0      0.0001079   8152.98535    9468.39746
  9263.0      0.0001080   8153.99512    9626.07422
  9411.0      0.0001063   8154.99170    9804.08887
  9824.0      0.0001018   8155.97461    10003.87207
  10364.0     0.0000965   8156.94434    10225.65430
  10734.0     0.0000932   8157.89893    10469.21484
  10928.0     0.0000915   8158.84131    10734.47168
  11395.0     0.0000878   8159.76855    11018.92480
  11968.0     0.0000836   8160.68359    11320.25879
  12448.0     0.0000803   8161.58447    11632.62793
  13108.0     0.0000763   8162.47021    11951.27441
  14061.0     0.0000711   8163.34375    12267.80078
  14860.0     0.0000673   8164.20215    12567.80957
  15411.0     0.0000649   8165.04736    12844.91504
  15977.0     0.0000626   8165.87842    13082.02734
  16120.0     0.0000620   8166.69434    13265.96094
  15986.0     0.0000626   8167.49805    13386.84961
  15709.0     0.0000637   8168.28613    13438.98438
  15157.0     0.0000660   8169.06152    13423.54688
  14666.0     0.0000682   8169.82227    13347.85449
  14076.0     0.0000710   8170.56787    13224.22949
  13656.0     0.0000732   8171.30029    13066.88574
  13098.0     0.0000763   8172.01807    12891.05664
  12771.0     0.0000783   8172.72217    12709.66113
  12535.0     0.0000798   8173.41162    12533.89355
  12466.0     0.0000802   8174.08594    12371.96875
  12002.0     0.0000833   8174.74707    12228.84961
  11985.0     0.0000834   8175.39355    12107.43164
  12037.0     0.0000831   8176.02588    12008.86230
  12012.0     0.0000833   8176.64355    11931.24316
  12225.0     0.0000818   8177.24609    11870.84082
  12553.0     0.0000797   8177.83545    11821.88379
  12632.0     0.0000792   8178.40967    11777.55078
  12832.0     0.0000779   8178.96973    11729.45703
  12710.0     0.0000787   8179.51514    11670.08398
  12306.0     0.0000813   8180.04541    11593.19336
  12121.0     0.0000825   8180.56201    11494.75977
  11818.0     0.0000846   8181.06348    11374.37109
  11604.0     0.0000862   8181.55127    11234.04980
  11244.0     0.0000889   8182.02441    11078.51758
  10670.0     0.0000937   8182.48193    10913.52246
  10542.0     0.0000949   8182.92529    10744.37402
  10361.0     0.0000965   8183.35449    10576.80176
  10049.0     0.0000995   8183.76904    10414.84180
  9830.0      0.0001017   8184.16846    10262.28906
  9837.0      0.0001017   8184.55322    10121.90039
  9835.0      0.0001017   8184.92383    9995.32520
  9509.0      0.0001052   8185.27979    9884.47656
  9223.0      0.0001084   8185.62109    9790.25488
  9345.0      0.0001070   8185.94775    9713.71191
  9306.0      0.0001075   8186.25928    9655.52832
  9368.0      0.0001067   8186.55713    9616.07910
  9456.0      0.0001058   8186.83936    9595.98633
  9486.0      0.0001054   8187.10742    9595.37891
  9707.0      0.0001030   8187.36084    9614.59863
  9625.0      0.0001039   8187.59912    9653.74512
  9572.0      0.0001045   8187.82324    9713.01563
  9873.0      0.0001013   8188.03271    9792.17480
  10090.0     0.0000991   8188.22754    9891.14453
  10210.0     0.0000979   8188.40771    10009.26758
  10313.0     0.0000970   8188.57275    10145.59082
  10467.0     0.0000955   8188.72363    10299.26074
  10611.0     0.0000942   8188.85986    10468.04297
  10785.0     0.0000927   8188.98193    10649.80078
  10926.0     0.0000915   8189.08887    10840.79785
  11017.0     0.0000908   8189.18115    11036.35938
  11196.0     0.0000893   8189.25879    11231.20313
  11503.0     0.0000869   8189.32227    11417.56543
  11702.0     0.0000855   8189.37109    11587.48926
  11814.0     0.0000846   8189.40527    11731.70117
  11888.0     0.0000841   8189.42480    11841.71484
  11922.0     0.0000839   8189.43018    11911.16797
  11951.0     0.0000837   8189.42090    11936.37305
  11915.0     0.0000839   8189.39697    11917.93945
  11712.0     0.0000854   8189.35889    11860.36914
  11581.0     0.0000863   8189.30615    11771.36230
  11378.0     0.0000879   8189.23877    11659.85547
  11247.0     0.0000889   8189.15771    11535.60156
  11347.0     0.0000881   8189.06152    11406.92383
  11241.0     0.0000890   8188.95166    11281.18848
  11135.0     0.0000898   8188.82715    11163.86426
  11172.0     0.0000895   8188.68799    11058.32910
  10994.0     0.0000910   8188.53516    10966.99609
  10982.0     0.0000911   8188.36768    10890.25000
  11034.0     0.0000906   8188.18604    10827.43652
  10959.0     0.0000912   8187.99072    10776.43457
  11033.0     0.0000906   8187.78076    10733.74316
  10758.0     0.0000930   8187.55664    10695.12109
  10602.0     0.0000943   8187.31836    10655.45117
  10582.0     0.0000945   8187.06641    10609.70605
  10301.0     0.0000971   8186.80029    10553.52051
  10208.0     0.0000980   8186.52002    10483.69922
  10031.0     0.0000997   8186.22559    10399.28223
  10051.0     0.0000995   8185.91748    10300.85254
  9893.0      0.0001011   8185.59521    10190.90820
  9647.0      0.0001037   8185.25977    10072.83203
  9452.0      0.0001058   8184.90967    9949.89844
  9505.0      0.0001052   8184.54639    9825.76855
  9418.0      0.0001062   8184.16895    9703.07422
  9112.0      0.0001097   8183.77832    9584.31836
  9132.0      0.0001095   8183.37402    9471.24805
  9172.0      0.0001090   8182.95557    9364.73633
  9134.0      0.0001095   8182.52393    9263.77344
  9025.0      0.0001108   8182.07813    9172.75098
  9044.0      0.0001106   8181.61963    9089.89941
  8909.0      0.0001122   8181.14795    9015.18262
  8803.0      0.0001136   8180.66162    8948.18359
  8658.0      0.0001155   8180.16309    8888.73535
  8549.0      0.0001170   8179.65039    8836.25977
  8441.0      0.0001185   8179.12500    8790.32813
  8476.0      0.0001180   8178.58691    8750.40039
  8459.0      0.0001182   8178.03467    8715.78906
  8474.0      0.0001180   8177.47021    8685.74902
  8537.0      0.0001171   8176.89160    8660.23340
  8487.0      0.0001178   8176.30078    8638.50586
  8449.0      0.0001184   8175.69775    8620.10547
  8482.0      0.0001179   8175.08057    8604.57520
  8384.0      0.0001193   8174.45117    8591.63477
  8258.0      0.0001211   8173.80859    8580.92676
  8345.0      0.0001198   8173.15332    8572.25488
  8464.0      0.0001181   8172.48633    8564.38867
  8347.0      0.0001198   8171.80566    8559.28027
  8184.0      0.0001222   8171.11328    8555.80664
  8258.0      0.0001211   8170.40771    8553.91992
  8317.0      0.0001202   8169.68945    8553.61719
  8352.0      0.0001197   8168.96045    8554.93457
  8381.0      0.0001193   8168.21777    8557.93359
  8323.0      0.0001201   8167.46387    8562.71387
  8344.0      0.0001198   8166.69678    8569.40234
  8370.0      0.0001195   8165.91797    8578.13281
  8279.0      0.0001208   8165.12793    8588.91895
  8212.0      0.0001218   8164.32471    8602.25391
  8271.0      0.0001209   8163.51074    8618.15234
  8388.0      0.0001192   8162.68408    8636.84375
  8370.0      0.0001195   8161.84570    8658.50000
  8412.0      0.0001189   8160.99707    8683.29785
  8507.0      0.0001176   8160.13525    8711.51270
  8498.0      0.0001177   8159.26270    8743.24121
  8598.0      0.0001163   8158.37793    8778.72070
  8556.0      0.0001169   8157.48242    8818.02930
  8661.0      0.0001155   8156.57617    8861.21094
  8637.0      0.0001158   8155.65771    8908.41406
  8825.0      0.0001133   8154.72900    8959.42676
  8787.0      0.0001138   8153.78760    9014.18848
  8873.0      0.0001127   8152.83643    9072.29883
  9033.0      0.0001107   8151.87549    9133.33203
  9092.0      0.0001100   8150.90137    9197.05664
  9015.0      0.0001109   8149.91846    9262.97559
  9028.0      0.0001108   8148.92285    9331.15723
  9309.0      0.0001074   8147.91797    9401.73047
  9442.0      0.0001059   8146.90381    9475.28711
  9427.0      0.0001061   8145.87695    9552.99414
  9427.0      0.0001061   8144.84131    9635.74805
  9589.0      0.0001043   8143.79395    9724.79199
  9595.0      0.0001042   8142.73730    9820.77148
  9885.0      0.0001012   8141.67139    9923.92969
  10005.0     0.0001000   8140.59375    10034.28125
  10181.0     0.0000982   8139.50781    10150.49219
  10235.0     0.0000977   8138.41016    10270.97266
  10343.0     0.0000967   8137.30371    10392.80469
  10595.0     0.0000944   8136.18945    10512.35840
  10739.0     0.0000931   8135.06299    10625.67871
  10883.0     0.0000919   8133.92871    10727.69531
  10843.0     0.0000922   8132.78369    10813.86719
  10850.0     0.0000922   8131.62988    10879.72949
  10811.0     0.0000925   8130.46826    10922.06836
  10844.0     0.0000922   8129.29590    10939.25098
  10755.0     0.0000930   8128.11523    10931.32324
  10730.0     0.0000932   8126.92529    10900.25977
  10643.0     0.0000940   8125.72656    10849.75977
  10552.0     0.0000948   8124.52051    10784.75098
  10489.0     0.0000953   8123.30420    10710.47949
  10478.0     0.0000954   8122.08008    10632.57227
  10323.0     0.0000969   8120.84717    10556.86426
  10320.0     0.0000969   8119.60547    10485.44238
  10213.0     0.0000979   8118.35742    10422.56641
  10061.0     0.0000994   8117.09912    10370.23926
  10134.0     0.0000987   8115.83447    10329.82813
  10237.0     0.0000977   8114.56006    10301.54883
  10254.0     0.0000975   8113.27930    10284.93848
  10280.0     0.0000973   8111.99170    10278.71680
  10138.0     0.0000986   8110.69385    10281.01953
  10124.0     0.0000988   8109.39111    10289.60156
  10246.0     0.0000976   8108.07861    10302.09863
  10247.0     0.0000976   8106.76025    10316.23535
  10143.0     0.0000986   8105.43555    10330.13086
  10144.0     0.0000986   8104.10156    10342.50488
  10185.0     0.0000982   8102.76221    10352.60645
  10212.0     0.0000979   8101.41455    10360.26074
  10267.0     0.0000974   8100.06104    10365.58398
  10275.0     0.0000973   8098.70215    10368.70703
  10145.0     0.0000986   8097.33447    10369.47168
  10140.0     0.0000986   8095.96191    10367.14844
  10199.0     0.0000980   8094.58154    10360.36914
  10454.0     0.0000957   8093.19580    10347.75586
  10549.0     0.0000948   8091.80518    10326.06055
  10426.0     0.0000959   8090.40625    10293.76563
  10322.0     0.0000969   8089.00342    10249.64844
  10548.0     0.0000948   8087.59277    10193.39746
  10582.0     0.0000945   8086.17725    10126.13965
  10269.0     0.0000974   8084.75830    10050.07324
  10116.0     0.0000989   8083.33105    9967.84180
  10301.0     0.0000971   8081.90039    9882.83984
  10058.0     0.0000994   8080.46240    9797.88965
  9683.0      0.0001033   8079.02002    9715.77539
  9742.0      0.0001026   8077.57471    9638.59961
  9544.0      0.0001048   8076.12207    9567.63965
  9426.0      0.0001061   8074.66602    9504.01855
  9344.0      0.0001070   8073.20459    9447.98242
  9269.0      0.0001079   8071.73828    9399.52734
  9135.0      0.0001095   8070.26953    9358.08398
  9241.0      0.0001082   8068.79492    9322.52832
  9201.0      0.0001087   8067.31641    9291.54199
  9180.0      0.0001089   8065.83350    9263.30078
  9115.0      0.0001097   8064.34619    9235.89551
  9111.0      0.0001098   8062.85742    9207.36816
  9263.0      0.0001080   8061.36230    9175.88770
  9204.0      0.0001086   8059.86523    9140.25781
  9111.0      0.0001098   8058.36279    9099.75293
  9081.0      0.0001101   8056.85889    9054.46484
  9091.0      0.0001100   8055.35254    9005.05273
  9019.0      0.0001109   8053.84082    8952.37988
  9151.0      0.0001093   8052.32764    8897.79395
  9096.0      0.0001099   8050.81006    8842.35840
  8985.0      0.0001113   8049.29053    8787.24219
  8790.0      0.0001138   8047.77002    8733.36816
  8855.0      0.0001129   8046.24463    8681.27637
  8782.0      0.0001139   8044.71826    8631.64258
  8607.0      0.0001162   8043.18799    8584.72168
  8530.0      0.0001172   8041.65674    8540.83496
  8430.0      0.0001186   8040.12500    8500.13477
  8451.0      0.0001183   8038.58887    8462.54785
  8404.0      0.0001190   8037.05273    8428.15820
  8313.0      0.0001203   8035.51318    8396.79883
  8210.0      0.0001218   8033.97314    8368.39453
  8189.0      0.0001221   8032.43311    8342.78223
  8185.0      0.0001222   8030.88916    8319.70020
  8137.0      0.0001229   8029.34570    8299.00293
  8140.0      0.0001229   8027.79980    8280.42480
  8208.0      0.0001218   8026.25391    8263.78809
  8145.0      0.0001228   8024.70898    8248.87988
  8221.0      0.0001216   8023.16064    8235.45898
  8252.0      0.0001212   8021.61328    8217.54395
  8166.0      0.0001225   8020.06396    8206.66504
  8258.0      0.0001211   8018.51465    8196.79590
  8290.0      0.0001206   8016.96777    8187.81250
  8190.0      0.0001221   8015.41846    8179.57178
  8148.0      0.0001227   8013.87061    8171.99756
  8247.0      0.0001213   8012.32129    8164.99268
  8309.0      0.0001204   8010.77246    8158.49707
  8188.0      0.0001221   8009.22656    8152.45801
  8123.0      0.0001231   8007.67920    8146.81543
  8089.0      0.0001236   8006.13281    8141.54785
  8116.0      0.0001232   8004.58691    8136.61719
  8141.0      0.0001228   8003.04199    8132.01660
  8040.0      0.0001244   8001.50000    8127.73486
  8152.0      0.0001227   7999.95703    8123.75195
  8139.0      0.0001229   7998.41699    8120.08398
  8199.0      0.0001220   7996.87695    8116.72949
  7975.0      0.0001254   7995.33887    8113.70361
  8064.0      0.0001240   7993.80420    8113.53027
  8109.0      0.0001233   7992.26855    8108.30713
  8074.0      0.0001239   7990.73730    8106.43018
  8101.0      0.0001234   7989.20605    8104.96875
  8029.0      0.0001245   7987.67822    8103.96094
  8091.0      0.0001236   7986.15430    8103.43506
  8024.0      0.0001246   7984.62988    8103.42090
  8238.0      0.0001214   7983.11035    8103.95459
  8214.0      0.0001217   7981.59131    8105.05713
  8316.0      0.0001203   7980.07666    8106.75195
  8302.0      0.0001205   7978.56592    8109.04883
  8281.0      0.0001208   7977.05615    8111.95605
  8289.0      0.0001206   7975.55127    8115.45801
  8264.0      0.0001210   7974.04736    8119.53809
  8238.0      0.0001214   7972.54883    8124.14404
  8198.0      0.0001220   7971.05518    8129.20166
  8203.0      0.0001219   7969.56250    8134.63135
  8237.0      0.0001214   7968.07520    8140.28223
  8283.0      0.0001207   7966.59033    8145.99951
  8271.0      0.0001209   7965.11084    8151.55322
  8265.0      0.0001210   7963.63672    8156.68506
  8186.0      0.0001222   7962.16406    8161.11865
  8238.0      0.0001214   7960.69824    8165.80273
  8338.0      0.0001199   7959.23486    8167.95654
  8324.0      0.0001201   7957.77686    8168.68652
  8333.0      0.0001200   7956.32617    8167.75049
  8353.0      0.0001197   7954.87744    8165.22754
  8359.0      0.0001196   7953.43555    8161.26709
  8345.0      0.0001198   7951.99658    8156.10449
  8281.0      0.0001208   7950.56396    8150.04590
  8116.0      0.0001232   7949.13818    8143.42334
  8121.0      0.0001231   7947.71631    8136.51904
  8151.0      0.0001227   7946.30078    8129.61816
  8183.0      0.0001222   7944.89063    8122.91895
  8202.0      0.0001219   7943.48584    8116.58887
  8123.0      0.0001231   7942.08936    8110.73633
  8088.0      0.0001236   7940.69678    8105.40332
  8173.0      0.0001224   7939.31104    8096.49707
  8176.0      0.0001223   7937.93115    8092.23828
  8046.0      0.0001243   7936.55762    8088.40332
  8043.0      0.0001243   7935.19287    8084.87598
  8101.0      0.0001234   7933.83203    8081.50342
  8060.0      0.0001241   7932.47998    8078.12305
  8083.0      0.0001237   7931.13281    8074.55908
  8148.0      0.0001227   7929.79443    8070.66504
  8253.0      0.0001212   7928.46387    8066.33301
  8318.0      0.0001202   7927.13818    8061.53076
  8296.0      0.0001205   7925.82178    8056.20557
  8177.0      0.0001223   7924.51123    8050.43896
  8101.0      0.0001234   7923.20947    8044.34082
  8086.0      0.0001237   7921.91650    8038.02783
  8047.0      0.0001243   7920.62939    8031.60547
  8033.0      0.0001245   7919.35156    8025.20313
  8286.0      0.0001207   7918.08008    8018.89551
  8331.0      0.0001200   7916.81787    8012.77051
  8080.0      0.0001238   7915.56494    8006.88672
  8085.0      0.0001237   7914.31836    7999.20264
  7955.0      0.0001257   7913.08203    7993.91553
  8126.0      0.0001231   7911.85254    7988.94775
  8086.0      0.0001237   7910.63281    7984.31592
  8104.0      0.0001234   7909.42285    7980.02930
  8032.0      0.0001245   7908.21973    7976.06885
  8135.0      0.0001229   7907.02734    7972.44629
  7990.0      0.0001252   7905.84229    7969.14014
  8112.0      0.0001233   7904.66699    7966.14648
  8026.0      0.0001246   7903.50342    7963.45410
  8025.0      0.0001246   7902.34619    7961.04492
  8029.0      0.0001245   7901.20020    7958.90967
  7992.0      0.0001251   7900.06250    7957.03369
  7992.0      0.0001251   7898.93506    7955.40674
  8014.0      0.0001248   7897.81885    7954.01953
  8123.0      0.0001231   7896.71094    7952.86035
  8086.0      0.0001237   7895.61328    7951.91895
  8047.0      0.0001243   7894.52588    7951.18750
  8015.0      0.0001248   7893.44824    7950.65674
  7873.0      0.0001270   7892.38281    7950.31689
  8004.0      0.0001249   7891.32617    7950.16162
  8033.0      0.0001245   7890.28027    7950.17529
  7960.0      0.0001256   7889.24463    7950.34277
  7878.0      0.0001269   7888.21973    7950.64844
  8000.0      0.0001250   7887.20654    7951.06787
  8050.0      0.0001242   7886.20313    7951.57227
  8014.0      0.0001248   7885.21143    7952.12646
  7976.0      0.0001254   7884.22998    7952.69189
  7975.0      0.0001254   7883.26025    7953.21045
  8009.0      0.0001249   7882.30273    7953.62891
  8032.0      0.0001245   7881.35449    7953.89209
  8102.0      0.0001234   7880.41943    7953.94238
  8059.0      0.0001241   7879.49414    7953.73584
  7970.0      0.0001255   7878.58154    7953.25049
  8007.0      0.0001249   7877.68115    7952.47998
  8066.0      0.0001240   7876.79102    7951.45117
  8001.0      0.0001250   7875.91406    7950.20361
  7938.0      0.0001260   7875.04785    7948.79248
  8018.0      0.0001247   7874.19434    7947.28271
  8064.0      0.0001240   7873.35352    7945.73682
  8003.0      0.0001250   7872.52344    7944.31250
  8011.0      0.0001248   7871.70654    7942.84424
  8067.0      0.0001240   7870.90088    7941.46924
  8013.0      0.0001248   7870.10840    7940.21680
  8027.0      0.0001246   7869.32910    7939.10352
  8071.0      0.0001239   7868.56104    7938.13428
  8118.0      0.0001232   7867.80615    7937.30713
  8042.0      0.0001243   7867.06348    7936.61182
  8022.0      0.0001247   7866.33398    7936.03516
  7979.0      0.0001253   7865.61768    7935.54980
  7930.0      0.0001261   7864.91309    7935.12598
  8014.0      0.0001248   7864.22266    7934.73389
  8029.0      0.0001245   7863.54443    7934.34570
  8164.0      0.0001225   7862.87939    7933.93604
  8055.0      0.0001241   7862.22803    7933.49023
  8008.0      0.0001249   7861.58936    7933.00342
  7993.0      0.0001251   7860.96436    7932.48730
  7977.0      0.0001254   7860.35205    7931.95508
  8054.0      0.0001242   7859.75342    7931.43018
  8100.0      0.0001235   7859.16895    7930.94531
  8087.0      0.0001237   7858.59717    7930.52100
  8013.0      0.0001248   7858.03955    7930.18506
  7808.0      0.0001281   7857.49512    7929.96143
  8044.0      0.0001243   7856.96436    7929.92236
  8065.0      0.0001240   7856.44775    7929.97510
  8050.0      0.0001242   7855.94434    7930.18896
  8131.0      0.0001230   7855.45557    7930.57910
  8050.0      0.0001242   7854.97998    7931.15820
  7990.0      0.0001252   7854.51855    7931.93848
  8039.0      0.0001244   7854.07178    7932.93457
  8101.0      0.0001234   7853.63818    7934.16406
  8074.0      0.0001239   7853.21924    7935.64404
  8055.0      0.0001241   7852.81396    7937.39746
  8043.0      0.0001243   7852.42285    7939.44873
  8066.0      0.0001240   7852.04688    7941.82666
  7913.0      0.0001264   7851.68408    7944.58008
  7974.0      0.0001254   7851.33643    7947.74365
  8115.0      0.0001232   7851.00244    7951.38721
  7955.0      0.0001257   7850.68311    7955.56934
  7964.0      0.0001256   7850.37891    7960.36865
  8012.0      0.0001248   7850.08838    7965.89648
  8015.0      0.0001248   7849.81250    7972.24902
  8063.0      0.0001240   7849.55127    7979.55713
  8116.0      0.0001232   7849.30469    7987.97314
  8178.0      0.0001223   7849.07275    7997.18701
  8111.0      0.0001233   7848.85498    8008.31006
  8143.0      0.0001228   7848.65234    8021.04102
  8266.0      0.0001210   7848.46436    8035.60547
  8258.0      0.0001211   7848.29102    8052.18457
  8171.0      0.0001224   7848.13281    8070.96094
  8259.0      0.0001211   7847.98877    8092.18506
  8276.0      0.0001208   7847.86035    8115.97510
  8234.0      0.0001214   7847.74609    8142.90039
  8275.0      0.0001208   7847.64648    8172.32129
  8300.0      0.0001205   7847.56250    8204.65039
  8318.0      0.0001202   7847.49316    8240.00391
  8403.0      0.0001190   7847.43848    8278.24512
  8461.0      0.0001182   7847.39893    8319.32813
  8400.0      0.0001190   7847.37402    8363.13867
  8412.0      0.0001189   7847.36426    8407.92871
  8402.0      0.0001190   7847.36963    8455.57813
  8458.0      0.0001182   7847.39014    8504.26367
  8544.0      0.0001170   7847.42529    8551.87988
  8462.0      0.0001182   7847.47559    8599.78906
  8535.0      0.0001172   7847.54102    8645.77246
  8744.0      0.0001144   7847.62109    8688.28223
  8724.0      0.0001146   7847.71680    8725.64355
  8749.0      0.0001143   7847.82715    8756.44434
  8797.0      0.0001137   7847.95264    8779.35449
  8800.0      0.0001136   7848.09277    8793.52637
  8714.0      0.0001148   7848.24854    8798.72070
  8796.0      0.0001137   7848.41895    8795.26172
  8784.0      0.0001138   7848.60449    8784.07617
  8749.0      0.0001143   7848.80518    8766.54785
  8653.0      0.0001156   7849.02100    8744.32617
  8735.0      0.0001145   7849.25146    8719.18359
  8773.0      0.0001140   7849.49707    8692.39453
  8678.0      0.0001152   7849.75830    8665.43750
  8674.0      0.0001153   7850.03369    8639.45605
  8486.0      0.0001178   7850.32422    8614.77539
  8529.0      0.0001172   7850.63037    8592.92090
  8520.0      0.0001174   7850.95068    8573.83887
  8638.0      0.0001158   7851.28662    8556.70410
  8655.0      0.0001155   7851.63721    8542.85254
  8616.0      0.0001161   7852.00195    8531.23438
  8615.0      0.0001161   7852.38281    8521.26465
  8602.0      0.0001163   7852.77783    8512.24219
  8684.0      0.0001152   7853.18848    8503.31250
  8589.0      0.0001164   7853.61328    8493.60254
  8528.0      0.0001173   7854.05273    8482.30273
  8496.0      0.0001177   7854.50732    8468.70313
  8493.0      0.0001177   7854.97656    8452.41895
  8344.0      0.0001198   7855.46094    8431.78320
  8322.0      0.0001202   7855.95996    8409.99414
  8305.0      0.0001204   7856.47266    8389.89551
  8390.0      0.0001192   7857.00146    8364.12109
  8357.0      0.0001197   7857.54346    8337.27051
  8328.0      0.0001201   7858.10156    8309.88672
  8202.0      0.0001219   7858.67334    8282.56934
  8238.0      0.0001214   7859.25928    8255.79785
  8295.0      0.0001206   7859.86035    8229.84082
  8248.0      0.0001212   7860.47559    8205.11230
  8310.0      0.0001203   7861.10547    8181.73535
  8462.0      0.0001182   7861.74951    8159.90186
  8354.0      0.0001197   7862.40723    8141.26416
  8283.0      0.0001207   7863.08008    8122.70752
  8199.0      0.0001220   7863.76709    8105.84570
  8059.0      0.0001241   7864.46826    8090.61621
  8087.0      0.0001237   7865.18359    8077.00537
  8091.0      0.0001236   7865.91211    8069.78564
  8077.0      0.0001238   7866.65576    8059.20605
  8133.0      0.0001230   7867.41260    8050.00977
  8042.0      0.0001243   7868.18457    8041.32666
  8017.0      0.0001247   7868.96924    8034.57422
  8090.0      0.0001236   7869.76758    8028.89502
  8136.0      0.0001229   7870.58057    8024.17383
  8043.0      0.0001243   7871.40674    8020.32520
  8025.0      0.0001246   7872.24707    8019.23340
  7984.0      0.0001253   7873.10059    8016.87012
  8044.0      0.0001243   7873.96680    8015.12744
  8113.0      0.0001233   7874.84814    8013.92383
  8093.0      0.0001236   7875.74170    8013.22314
  8099.0      0.0001235   7876.64941    8014.26611
  8096.0      0.0001235   7877.56982    8014.41504
  8042.0      0.0001243   7878.50244    8014.92627
  8156.0      0.0001226   7879.45020    8015.76807
  8045.0      0.0001243   7880.40967    8016.91943
  7982.0      0.0001253   7881.38330    8019.14551
  8078.0      0.0001238   7882.36914    8020.86670
  8166.0      0.0001225   7883.36670    8022.85156
  8121.0      0.0001231   7884.37891    8025.09912
  8066.0      0.0001240   7885.40234    8027.59668
  7837.0      0.0001276   7886.43994    8032.78516
  8020.0      0.0001247   7887.48926    8035.81299
  8064.0      0.0001240   7888.54980    8039.09668
  8042.0      0.0001243   7889.62451    8042.65479
  8168.0      0.0001224   7890.71045    8046.48242
  8180.0      0.0001222   7891.81006    8050.60400
  8096.0      0.0001235   7892.92090    8055.02148
  8056.0      0.0001241   7894.04248    8059.75635
  8204.0      0.0001219   7895.17773    8064.83887
  8117.0      0.0001232   7896.32373    8070.28271
  8028.0      0.0001246   7897.48291    8076.13086
  8065.0      0.0001240   7898.65381    8082.41357
  7932.0      0.0001261   7899.83398    8089.17090
  8090.0      0.0001236   7901.02783    8097.13135
  8222.0      0.0001216   7902.23242    8108.17725
  8033.0      0.0001245   7903.44873    8116.80078
  8152.0      0.0001227   7904.67627    8126.20166
  8198.0      0.0001220   7905.91357    8136.49268
  8182.0      0.0001222   7907.16357    8147.83447
  8297.0      0.0001205   7908.42334    8160.36475
  8300.0      0.0001205   7909.69482    8174.29736
  8167.0      0.0001224   7910.97705    8191.11475
  8110.0      0.0001233   7912.26855    8208.51074
  8180.0      0.0001222   7913.57275    8228.09668
  8216.0      0.0001217   7914.88525    8250.14063
  8264.0      0.0001210   7916.20996    8275.06152
  8207.0      0.0001218   7917.54395    8303.21582
  8340.0      0.0001199   7918.88672    8336.34180
  8270.0      0.0001209   7920.24219    8372.31055
  8188.0      0.0001221   7921.60547    8412.81348
  8157.0      0.0001226   7922.98047    8458.42480
  8242.0      0.0001213   7924.36377    8509.52344
  8342.0      0.0001199   7925.75537    8566.51758
  8234.0      0.0001214   7927.15918    8629.96777
  8154.0      0.0001226   7928.57031    8700.03809
  8282.0      0.0001207   7929.99268    8777.16309
  8301.0      0.0001205   7931.42285    8861.36230
  8316.0      0.0001203   7932.86084    8952.61523
  8352.0      0.0001197   7934.31006    9052.65039
  8345.0      0.0001198   7935.76611    9158.37109
  8500.0      0.0001176   7937.23291    9269.79492
  8751.0      0.0001143   7938.70703    9386.58789
  9016.0      0.0001109   7940.18799    9507.57129
  9160.0      0.0001092   7941.68018    9631.63574
  9391.0      0.0001065   7943.17822    9757.18457
  9918.0      0.0001008   7944.68652    9880.86914
  10516.0     0.0000951   7946.20215    10000.29785
  11207.0     0.0000892   7947.72266    10112.16895
  11788.0     0.0000848   7949.25439    10213.26758
  12139.0     0.0000824   7950.79199    10299.80371
  12201.0     0.0000820   7952.33838    10368.76270
  11824.0     0.0000846   7953.89160    10418.24609
  11332.0     0.0000882   7955.45020    10445.60840
  10870.0     0.0000920   7957.01758    10451.62207
  10406.0     0.0000961   7958.59131    10437.67188
  10054.0     0.0000995   7960.17285    10406.31641
  9753.0      0.0001025   7961.76074    10361.02441
  9473.0      0.0001056   7963.35303    10305.65820
  9245.0      0.0001082   7964.95361    10243.86719
  9117.0      0.0001097   7966.56006    10179.33398
  9058.0      0.0001104   7968.17334    10114.93652
  8761.0      0.0001141   7969.79248    10053.22656
  8597.0      0.0001163   7971.41553    9996.06055
  8824.0      0.0001133   7973.04688    9944.85156
  8920.0      0.0001121   7974.68213    9899.77148
  8973.0      0.0001114   7976.32471    9861.18262
  9079.0      0.0001101   7977.97119    9828.78711
  9270.0      0.0001079   7979.62109    9801.73438
  9535.0      0.0001049   7981.27930    9778.56348
  9768.0      0.0001024   7982.93994    9757.81055
  10023.0     0.0000998   7984.60791    9737.38184
  9993.0      0.0001001   7986.27881    9715.19141
  10046.0     0.0000995   7987.95264    9689.30469
  9960.0      0.0001004   7989.63379    9657.76855
  9877.0      0.0001012   7991.31738    9619.51953
  9569.0      0.0001045   7993.00684    9573.88086
  9359.0      0.0001068   7994.69873    9521.04785
  9164.0      0.0001091   7996.39307    9462.25098
  8884.0      0.0001126   7998.09375    9397.54199
  8982.0      0.0001113   7999.79590    9329.01367
  8799.0      0.0001136   8001.50391    9258.02051
  8733.0      0.0001145   8003.21338    9186.12695
  8598.0      0.0001163   8004.92432    9114.67090
  8583.0      0.0001165   8006.64111    9044.52441
  8652.0      0.0001156   8008.35840    8976.76465
  8447.0      0.0001184   8010.08105    8911.89844
  8333.0      0.0001200   8011.80518    8850.54297
  8391.0      0.0001192   8013.52832    8793.05371
  8333.0      0.0001200   8015.25781    8739.48535
  8296.0      0.0001205   8016.98682    8690.09082
  8319.0      0.0001202   8018.72021    8644.76758
  8426.0      0.0001187   8020.45459    8603.52246
  8468.0      0.0001181   8022.18848    8566.22559
  8521.0      0.0001174   8023.92578    8532.57715
  8498.0      0.0001177   8025.66406    8502.44043
  8300.0      0.0001205   8027.40381    8475.47754
  8195.0      0.0001220   8029.14502    8451.45703
  8180.0      0.0001222   8030.88428    8430.08691
  8301.0      0.0001205   8032.62695    8411.03125
  8314.0      0.0001203   8034.36963    8394.09375
  8306.0      0.0001204   8036.11328    8378.99121
  8297.0      0.0001205   8037.85693    8365.79297
  8255.0      0.0001211   8039.59863    8353.84082
  8203.0      0.0001219   8041.34375    8343.18359
  8260.0      0.0001211   8043.08594    8333.72070
  8283.0      0.0001207   8044.83008    8325.31543
  8260.0      0.0001211   8046.57275    8317.87305
  8299.0      0.0001205   8048.31299    8311.30859
  8327.0      0.0001201   8050.05566    8305.52637
  8397.0      0.0001191   8051.79492    8300.46582
  8299.0      0.0001205   8053.53564    8296.06152
  8205.0      0.0001219   8055.27344    8292.26465
  8333.0      0.0001200   8057.00879    8288.99609
  8419.0      0.0001188   8058.74561    8286.27930
  8321.0      0.0001202   8060.47803    8284.05176
  8303.0      0.0001204   8062.21143    8282.28711
  8236.0      0.0001214   8063.94141    8280.96191
  8255.0      0.0001211   8065.66748    8280.05664
  8209.0      0.0001218   8067.39502    8279.56055
  8187.0      0.0001221   8069.11719    8279.46094
  8291.0      0.0001206   8070.83984    8279.74609
  8272.0      0.0001209   8072.55762    8280.41895
  8029.0      0.0001245   8074.27148    8281.47168
  8065.0      0.0001240   8075.98535    8282.90430
  8286.0      0.0001207   8077.69434    8284.72363
  8267.0      0.0001210   8079.40186    8286.93750
  8224.0      0.0001216   8081.10449    8289.54199
  8143.0      0.0001228   8082.80225    8292.54492
  8199.0      0.0001220   8084.49951    8295.95703
  8187.0      0.0001221   8086.19092    8299.78125
  8176.0      0.0001223   8087.87988    8304.02637
  8200.0      0.0001220   8089.56494    8308.69141
  8223.0      0.0001216   8091.24268    8313.76855
  8170.0      0.0001224   8092.91895    8319.25000
  8159.0      0.0001226   8094.58887    8325.44043
  8367.0      0.0001195   8096.25684    8331.73438
  8443.0      0.0001184   8097.91895    8338.39746
  8343.0      0.0001199   8099.57422    8345.38281
  8326.0      0.0001201   8101.22607    8352.66406
  8367.0      0.0001195   8102.87256    8360.17969
  8371.0      0.0001195   8104.51416    8367.86328
  8381.0      0.0001193   8106.15088    8375.62207
  8440.0      0.0001185   8107.77930    8383.34082
  8408.0      0.0001189   8109.40479    8390.92188
  8421.0      0.0001188   8111.02246    8398.21973
  8508.0      0.0001175   8112.63574    8405.10645
  8477.0      0.0001180   8114.24268    8411.44922
  8471.0      0.0001180   8115.84131    8417.13477
  8539.0      0.0001171   8117.43652    8422.11230
  8546.0      0.0001170   8119.02295    8426.34375
  8445.0      0.0001184   8120.60498    8429.87207
  8480.0      0.0001179   8122.17871    8432.76270
  8560.0      0.0001168   8123.74414    8435.13770
  8512.0      0.0001175   8125.30566    8437.14063
  8457.0      0.0001182   8126.85742    8438.92285
  8376.0      0.0001194   8128.40430    8440.62695
  8304.0      0.0001204   8129.94238    8442.39453
  8380.0      0.0001193   8131.47168    8444.33789
  8354.0      0.0001197   8132.99561    8446.70410
  8362.0      0.0001196   8134.51025    8449.27051
  8398.0      0.0001191   8136.01855    8452.24512
  8388.0      0.0001192   8137.51807    8455.65918
  8522.0      0.0001173   8139.00781    8459.53223
  8580.0      0.0001166   8140.49170    8463.86914
  8599.0      0.0001163   8141.96582    8468.66016
  8588.0      0.0001164   8143.43311    8473.87891
  8464.0      0.0001181   8144.89063    8479.48926
  8494.0      0.0001177   8146.33789    8485.44238
  8545.0      0.0001170   8147.77930    8491.71680
  8406.0      0.0001190   8149.20947    8498.26270
  8617.0      0.0001160   8150.63281    8505.07324
  8585.0      0.0001165   8152.04590    8512.14551
  8644.0      0.0001157   8153.44775    8519.50293
  8670.0      0.0001153   8154.84326    8527.23145
  8591.0      0.0001164   8156.22754    8535.39648
  8436.0      0.0001185   8157.60352    8544.12891
  8419.0      0.0001188   8158.96973    8553.53906
  8612.0      0.0001161   8160.32422    8564.93262
  8466.0      0.0001181   8161.67041    8576.11230
  8684.0      0.0001152   8163.00635    8588.35254
  8680.0      0.0001152   8164.33252    8601.79785
  8811.0      0.0001135   8165.64893    8616.54199
  8695.0      0.0001150   8166.95313    8632.65332
  8553.0      0.0001169   8168.24854    8650.27344
  8630.0      0.0001159   8169.53271    8669.41699
  8848.0      0.0001130   8170.80713    8690.16699
  8885.0      0.0001125   8172.07129    8712.52148
  8978.0      0.0001114   8173.32275    8736.45605
  8965.0      0.0001115   8174.56543    8762.02539
  8949.0      0.0001117   8175.79541    8787.99414
  8866.0      0.0001128   8177.01660    8816.51660
  8986.0      0.0001113   8178.22510    8846.30371
  9069.0      0.0001103   8179.42188    8877.13965
  9120.0      0.0001096   8180.60889    8908.86914
  9289.0      0.0001077   8181.78369    8941.08984
  9365.0      0.0001068   8182.94824    8973.52930
  9333.0      0.0001071   8184.10010    9005.72363
  9347.0      0.0001070   8185.23975    9037.25488
  9404.0      0.0001063   8186.36963    9067.80566
  9371.0      0.0001067   8187.48633    9096.95313
  9318.0      0.0001073   8188.59277    9124.51660
  9320.0      0.0001073   8189.68652    9150.31836
  9350.0      0.0001070   8190.76758    9174.96387
  9379.0      0.0001066   8191.83789    9197.49121
  9387.0      0.0001065   8192.89551    9218.70898
  9396.0      0.0001064   8193.94238    9239.05566
  9486.0      0.0001054   8194.97559    9258.96680
  9415.0      0.0001062   8195.99609    9278.99219
  9369.0      0.0001067   8197.00586    9299.79004
  9349.0      0.0001070   8198.00195    9321.96973
  9407.0      0.0001063   8198.98730    9345.75293
  9516.0      0.0001051   8199.95898    9372.94629
  9570.0      0.0001045   8200.91699    9403.72754
  9598.0      0.0001042   8201.86523    9438.96875
  9611.0      0.0001040   8202.79883    9479.32715
  9664.0      0.0001035   8203.72070    9525.63672
  9816.0      0.0001019   8204.63086    9578.52441
  9830.0      0.0001017   8205.52539    9638.64258
  10017.0     0.0000998   8206.40918    9706.81348
  10321.0     0.0000969   8207.28027    9783.48828
  10407.0     0.0000961   8208.13867    9869.44434
  10465.0     0.0000956   8208.98340    9965.12891
  10561.0     0.0000947   8209.81445    10071.07813
  10683.0     0.0000936   8210.63379    10188.19336
  10858.0     0.0000921   8211.44043    10316.76465
  10897.0     0.0000918   8212.23340    10457.69141
  11012.0     0.0000908   8213.01367    10611.33203
  11115.0     0.0000900   8213.78027    10778.08691
  11016.0     0.0000908   8214.53516    10958.88477
  11446.0     0.0000874   8215.27539    11153.51367
  11877.0     0.0000842   8216.00391    11362.51855
  11810.0     0.0000847   8216.71875    11585.41016
  12104.0     0.0000826   8217.41895    11821.55859
  12340.0     0.0000810   8218.10840    12070.78809
  12780.0     0.0000782   8218.78320    12331.07520
  13005.0     0.0000769   8219.44531    12601.16602
  13239.0     0.0000755   8220.09375    12878.19043
  13657.0     0.0000732   8220.72852    13159.04980
  14178.0     0.0000705   8221.35156    13441.21680
  14257.0     0.0000701   8221.96094    13720.35938
  14418.0     0.0000694   8222.55664    13993.70898
  14599.0     0.0000685   8223.13965    14257.86426
  14830.0     0.0000674   8223.70898    14510.54980
  14779.0     0.0000677   8224.26563    14751.36328
  15110.0     0.0000662   8224.80859    14979.51953
  15380.0     0.0000650   8225.33887    15196.31543
  15213.0     0.0000657   8225.85547    15402.66406
  15452.0     0.0000647   8226.35840    15599.83984
  15762.0     0.0000634   8226.84961    15789.41992
  15747.0     0.0000635   8227.32715    15971.18066
  15850.0     0.0000631   8227.79199    16144.98828
  16020.0     0.0000624   8228.24316    16309.06445
  16198.0     0.0000617   8228.68066    16461.04102
  16447.0     0.0000608   8229.10547    16598.46875
  16634.0     0.0000601   8229.51758    16717.74805
  16724.0     0.0000598   8229.91699    16816.04883
  16938.0     0.0000590   8230.30371    16890.48242
  16950.0     0.0000590   8230.67676    16939.19727
  17204.0     0.0000581   8231.03711    16961.48438
  17481.0     0.0000572   8231.38477    16957.58008
  17428.0     0.0000574   8231.71973    16928.92383
  17530.0     0.0000570   8232.04199    16877.85156
  17425.0     0.0000574   8232.35059    16807.30859
  17125.0     0.0000584   8232.64746    16720.15234
  16978.0     0.0000589   8232.93164    16619.66406
  17021.0     0.0000588   8233.20313    16508.49609
  16870.0     0.0000593   8233.46191    16389.47070
  16730.0     0.0000598   8233.70801    16265.15332
  16558.0     0.0000604   8233.94141    16137.49023
  16246.0     0.0000616   8234.16309    16009.05859
  16132.0     0.0000620   8234.37305    15881.62305
  16162.0     0.0000619   8234.57031    15757.30078
  15867.0     0.0000630   8234.75488    15637.78809
  15751.0     0.0000635   8234.92773    15524.05078
  15855.0     0.0000631   8235.08789    15417.31738
  15719.0     0.0000636   8235.23730    15317.78613
  15728.0     0.0000636   8235.37402    15225.62500
  15672.0     0.0000638   8235.49902    15140.46484
  15518.0     0.0000644   8235.61230    15061.38184
  15392.0     0.0000650   8235.71387    14987.80859
  15416.0     0.0000649   8235.80371    14918.81543
  15161.0     0.0000660   8235.88184    14853.97559
  14907.0     0.0000671   8235.94922    14793.06055
  14901.0     0.0000671   8236.00488    14735.96191
  14874.0     0.0000672   8236.04883    14683.09668
  14838.0     0.0000674   8236.08203    14634.62598
  14507.0     0.0000689   8236.10449    14590.69043
  14577.0     0.0000686   8236.11523    14550.91406
  14681.0     0.0000681   8236.11523    14514.17090
  14558.0     0.0000687   8236.10449    14478.86523
  14496.0     0.0000690   8236.08398    14442.54688
  14616.0     0.0000684   8236.05176    14402.42773
  14584.0     0.0000686   8236.00977    14355.49121
  14607.0     0.0000685   8235.95605    14298.68164
  14520.0     0.0000689   8235.89355    14229.73828
  14723.0     0.0000679   8235.82031    14146.83789
  14476.0     0.0000691   8235.73633    14049.44922
  14400.0     0.0000694   8235.64355    13937.95996
  14387.0     0.0000695   8235.54004    13816.14453
  14119.0     0.0000708   8235.42676    13680.36621
  13923.0     0.0000718   8235.30469    13535.53613
  13647.0     0.0000733   8235.17285    13384.49707
  13840.0     0.0000723   8235.03125    13230.07031
  13407.0     0.0000746   8234.88086    13074.56836
  13125.0     0.0000762   8234.72070    12921.52930
  13179.0     0.0000759   8234.55176    12772.17578
  13029.0     0.0000768   8234.37402    12629.49902
  12868.0     0.0000777   8234.18750    12495.47754
  12768.0     0.0000783   8233.99316    12371.25488
  12539.0     0.0000798   8233.78906    12259.37988
  12288.0     0.0000814   8233.57715    12157.83496
  12327.0     0.0000811   8233.35742    12067.98438
  12194.0     0.0000820   8233.12891    11989.39551
  12000.0     0.0000833   8232.89258    11920.95215
  11819.0     0.0000846   8232.64941    11861.59180
  11739.0     0.0000852   8232.39746    11809.66113
  11467.0     0.0000872   8232.13867    11763.59277
  11354.0     0.0000881   8231.87207    11721.79199
  11308.0     0.0000884   8231.59863    11682.69434
  11343.0     0.0000882   8231.31836    11645.25293
  11203.0     0.0000893   8231.03027    11608.56738
  11066.0     0.0000904   8230.73633    11572.25293
  11040.0     0.0000906   8230.43555    11536.17578
  11018.0     0.0000908   8230.12793    11500.33203
  11004.0     0.0000909   8229.81445    11466.55469
  10987.0     0.0000910   8229.49512    11432.14258
  11135.0     0.0000898   8229.16895    11398.96094
  11377.0     0.0000879   8228.83789    11367.34082
  11519.0     0.0000868   8228.50098    11337.39648
  11645.0     0.0000859   8228.15820    11309.26953
  11861.0     0.0000843   8227.81055    11282.77539
  12215.0     0.0000819   8227.45801    11257.72363
  12570.0     0.0000796   8227.10059    11230.72852
  12860.0     0.0000778   8226.73730    11206.08496
  12718.0     0.0000786   8226.37012    11180.47363
  12582.0     0.0000795   8225.99805    11152.94238
  12364.0     0.0000809   8225.62207    11122.79004
  12104.0     0.0000826   8225.24316    11089.54688
  11745.0     0.0000851   8224.85840    11052.96973
  11231.0     0.0000890   8224.47070    11013.34375
  10988.0     0.0000910   8224.08008    10971.09375
  10628.0     0.0000941   8223.68457    10926.98730
  10456.0     0.0000956   8223.28809    10881.83887
  10241.0     0.0000976   8222.88672    10836.25977
  10161.0     0.0000984   8222.48340    10790.98047
  10102.0     0.0000990   8222.07715    10746.30762
  9957.0      0.0001004   8221.66797    10702.54102
  9809.0      0.0001019   8221.25781    10659.76855
  9906.0      0.0001009   8220.84473    10617.80957
  9717.0      0.0001029   8220.43066    10576.69141
  9658.0      0.0001035   8220.01367    10536.24219
  9725.0      0.0001028   8219.59570    10496.48047
  9726.0      0.0001028   8219.17676    10457.40625
  9691.0      0.0001032   8218.75684    10418.88379
  10068.0     0.0000993   8218.33594    10379.71777
  10126.0     0.0000988   8217.91406    10342.21191
  10301.0     0.0000971   8217.49121    10304.89063
  10221.0     0.0000978   8217.06934    10267.61133
  10497.0     0.0000953   8216.64648    10229.94531
  10445.0     0.0000957   8216.22461    10191.51660
  10282.0     0.0000973   8215.80176    10152.08203
  10193.0     0.0000981   8215.37988    10111.59277
  10238.0     0.0000977   8214.95996    10070.14453
  10116.0     0.0000989   8214.53906    10027.83398
  9797.0      0.0001021   8214.12012    9985.14844
  9698.0      0.0001031   8213.70313    9942.43652
  9458.0      0.0001057   8213.28711    9900.24414
  9395.0      0.0001064   8212.87305    9859.01660
  9371.0      0.0001067   8212.45996    9818.96875
  9123.0      0.0001096   8212.05078    9780.45313
  9218.0      0.0001085   8211.64258    9743.49512
  9123.0      0.0001096   8211.23730    9708.18457
  9078.0      0.0001102   8210.83496    9674.47852
  9011.0      0.0001110   8210.43555    9642.19922
  8871.0      0.0001127   8210.03906    9611.34180
  8925.0      0.0001120   8209.64648    9581.75781
  9008.0      0.0001110   8209.25781    9553.39746
  9068.0      0.0001103   8208.87207    9526.18945
  9126.0      0.0001096   8208.49121    9499.89063
  9197.0      0.0001087   8208.11426    9474.49219
  9307.0      0.0001074   8207.74121    9449.66602
  9322.0      0.0001073   8207.37402    9425.19531
  9289.0      0.0001077   8207.01172    9400.68945
  9278.0      0.0001078   8206.65332    9375.74902
  9306.0      0.0001075   8206.30176    9350.09766
  9280.0      0.0001078   8205.95410    9323.38770
  9328.0      0.0001072   8205.61328    9295.46875
  9295.0      0.0001076   8205.27832    9266.29785
  9127.0      0.0001096   8204.95020    9235.87402
  8986.0      0.0001113   8204.62793    9204.48340
  8829.0      0.0001133   8204.31152    9172.39063
  8760.0      0.0001142   8204.00293    9140.03223
  8802.0      0.0001136   8203.70117    9107.85742
  8778.0      0.0001139   8203.40625    9076.19922
  8647.0      0.0001156   8203.11914    9045.53027
  8455.0      0.0001183   8202.83984    9016.12305
  8562.0      0.0001168   8202.56836    8988.28223
  8594.0      0.0001164   8202.30566    8962.23242
  8610.0      0.0001161   8202.04980    8938.02148
  8480.0      0.0001179   8201.80371    8915.78906
  8529.0      0.0001172   8201.56543    8895.49121
  8675.0      0.0001153   8201.33691    8877.10840
  8516.0      0.0001174   8201.11816    8860.53613
  8583.0      0.0001165   8200.90723    8845.57422
  8580.0      0.0001166   8200.70703    8832.06641
  8533.0      0.0001172   8200.51660    8819.74121
  8784.0      0.0001138   8200.33594    8808.34180
  8685.0      0.0001151   8200.16602    8797.59375
  8707.0      0.0001149   8200.00586    8787.19727
  8698.0      0.0001150   8199.85645    8776.88672
  8790.0      0.0001138   8199.71777    8766.45313
  8626.0      0.0001159   8199.59082    8755.75488
  8488.0      0.0001178   8199.47461    8744.73438
  8598.0      0.0001163   8199.37012    8733.35742
  8539.0      0.0001171   8199.27734    8721.73730
  8477.0      0.0001180   8199.19629    8709.97363
  8597.0      0.0001163   8199.12793    8698.26758
  8654.0      0.0001156   8199.07129    8686.81250
  8451.0      0.0001183   8199.02734    8675.76660
  8372.0      0.0001194   8198.99609    8665.35254
  8464.0      0.0001181   8198.97754    8655.70313
  8573.0      0.0001166   8198.97168    8646.98535
  8486.0      0.0001178   8198.98047    8639.32324
  8428.0      0.0001187   8199.00195    8632.79004
  8478.0      0.0001180   8199.03711    8627.47754
  8271.0      0.0001209   8199.08594    8623.42871
  8384.0      0.0001193   8199.14941    8620.67871
  8490.0      0.0001178   8199.22656    8619.23535
  8461.0      0.0001182   8199.31836    8618.97363
  8526.0      0.0001173   8199.42480    8620.08984
  8622.0      0.0001160   8199.54688    8622.42090
  8633.0      0.0001158   8199.68262    8625.88281
  8644.0      0.0001157   8199.83398    8630.37207
  8632.0      0.0001158   8200.00195    8635.78516
  8613.0      0.0001161   8200.18457    8641.94043
  8698.0      0.0001150   8200.38281    8648.67676
  8747.0      0.0001143   8200.59766    8655.76660
  8761.0      0.0001141   8200.82715    8662.96777
  8777.0      0.0001139   8201.07422    8670.04395
  8752.0      0.0001143   8201.33789    8676.70117
  8722.0      0.0001147   8201.61816    8682.70508
  8689.0      0.0001151   8201.91406    8687.81738
  8670.0      0.0001153   8202.22754    8691.80078
  8689.0      0.0001151   8202.55957    8694.57910
  8632.0      0.0001158   8202.90723    8696.09668
  8577.0      0.0001166   8203.27344    8696.41504
  8536.0      0.0001172   8203.65625    8695.66797
  8606.0      0.0001162   8204.05762    8694.07129
  8723.0      0.0001146   8204.47656    8691.90039
  8711.0      0.0001148   8204.91406    8689.44141
  8668.0      0.0001154   8205.37012    8687.01172
  8712.0      0.0001148   8205.84375    8684.85840
  8624.0      0.0001160   8206.33594    8683.40234
  8570.0      0.0001167   8206.84766    8682.84277
  8601.0      0.0001163   8207.37793    8683.42773
  8692.0      0.0001150   8207.92773    8685.37109
  8567.0      0.0001167   8208.49609    8688.85449
  8491.0      0.0001178   8209.08301    8694.04004
  8560.0      0.0001168   8209.69141    8701.07617
  8436.0      0.0001185   8210.31738    8710.04492
  8569.0      0.0001167   8210.96484    8721.36621
  8577.0      0.0001166   8211.63184    8734.44141
  8658.0      0.0001155   8212.31738    8749.59277
  8803.0      0.0001136   8213.02441    8766.86914
  8628.0      0.0001159   8213.75098    8787.77930
  8618.0      0.0001160   8214.49902    8809.14453
  8716.0      0.0001147   8215.26660    8832.45410
  8685.0      0.0001151   8216.05469    8857.62891
  8970.0      0.0001115   8216.86426    8884.68848
  8968.0      0.0001115   8217.69336    8913.50000
  8898.0      0.0001124   8218.54492    8944.04980
  8973.0      0.0001114   8219.41699    8976.25000
  8929.0      0.0001120   8220.30957    9009.99023
  8901.0      0.0001123   8221.22461    9045.25000
  9096.0      0.0001099   8222.16016    9081.76953
  9384.0      0.0001066   8223.11719    9119.38770
  9614.0      0.0001040   8224.09668    9157.71484
  9834.0      0.0001017   8225.09570    9196.29004
  9831.0      0.0001017   8226.11914    9234.68652
  9977.0      0.0001002   8227.16309    9271.76074
  10140.0     0.0000986   8228.22949    9307.56348
  10380.0     0.0000963   8229.31738    9340.80273
  10465.0     0.0000956   8230.42676    9370.57324
  10390.0     0.0000962   8231.55957    9396.06152
  10418.0     0.0000960   8232.71289    9416.38477
  10334.0     0.0000968   8233.89063    9430.94531
  10236.0     0.0000977   8235.08984    9439.13281
  10280.0     0.0000973   8236.30957    9441.17773
  10177.0     0.0000983   8237.55469    9437.24609
  10099.0     0.0000990   8238.82129    9427.50684
  9976.0      0.0001002   8240.11133    9412.79492
  9704.0      0.0001031   8241.42285    9394.02832
  9390.0      0.0001065   8242.75586    9373.94043
  9323.0      0.0001073   8244.11426    9349.94434
  9343.0      0.0001070   8245.49316    9324.77441
  9224.0      0.0001084   8246.89746    9299.22363
  9180.0      0.0001089   8248.32227    9274.04785
  9128.0      0.0001096   8249.76953    9249.84570
  9082.0      0.0001101   8251.24219    9230.72949
  9087.0      0.0001100   8252.73535    9209.64453
  9086.0      0.0001101   8254.25391    9190.43457
  9173.0      0.0001090   8255.79492    9173.20801
  9298.0      0.0001076   8257.35645    9157.72852
  9264.0      0.0001079   8258.94336    9144.16797
  9217.0      0.0001085   8260.55273    9132.10449
  9361.0      0.0001068   8262.18555    9121.17090
  9511.0      0.0001051   8263.84180    9110.94922
  9397.0      0.0001064   8265.51855    9100.92871
  9270.0      0.0001079   8267.22070    9090.58105
  9440.0      0.0001059   8268.94434    9079.34180
  9355.0      0.0001069   8270.69336    9066.91699
  9304.0      0.0001075   8272.46484    9052.87793
  9425.0      0.0001061   8274.25586    9037.47070
  9384.0      0.0001066   8276.07324    9019.66699
  9290.0      0.0001076   8277.91211    9000.01563
  9178.0      0.0001090   8279.77539    8978.65234
  8980.0      0.0001114   8281.66113    8955.89160
  8979.0      0.0001114   8283.56738    8932.08301
  8953.0      0.0001117   8285.50000    8907.51270
  8870.0      0.0001127   8287.45215    8882.62012
  8855.0      0.0001129   8289.42969    8858.15723
  8742.0      0.0001144   8291.42871    8833.50586
  8563.0      0.0001168   8293.44824    8805.48340
  8445.0      0.0001184   8295.49414    8782.12207
  8528.0      0.0001173   8297.55957    8759.70215
  8564.0      0.0001168   8299.65039    8738.30664
  8412.0      0.0001189   8301.76172    8719.96191
  8495.0      0.0001177   8303.89258    8700.98242
  8582.0      0.0001165   8306.05078    8683.23926
  8514.0      0.0001175   8308.22754    8666.81445
  8449.0      0.0001184   8310.42969    8651.67773
  8410.0      0.0001189   8312.65137    8637.85254
  8293.0      0.0001206   8314.89258    8623.74805
  8117.0      0.0001232   8317.16016    8612.45313
  8262.0      0.0001210   8319.44629    8602.38086
  8291.0      0.0001206   8321.75684    8593.44727
  8347.0      0.0001198   8324.08789    8585.61719
  8157.0      0.0001226   8326.43652    8573.96289
  8367.0      0.0001195   8328.81152    8568.18359
  8357.0      0.0001197   8331.20508    8563.32422
  8246.0      0.0001213   8333.62207    8559.53906
  8257.0      0.0001211   8336.05859    8556.30469
  8481.0      0.0001179   8338.51270    8553.80371
  8552.0      0.0001169   8340.99219    8551.95508
  8398.0      0.0001191   8343.48926    8550.71875
  8349.0      0.0001198   8346.00977    8548.04395
  8271.0      0.0001209   8348.54980    8547.87695
  8304.0      0.0001204   8351.10449    8548.16895
  8451.0      0.0001183   8353.68555    8548.88574
  8388.0      0.0001192   8356.28320    8549.98535
  8270.0      0.0001209   8358.90332    8550.13281
  8334.0      0.0001200   8361.54199    8551.92480
  8390.0      0.0001192   8364.19629    8554.00977
  8341.0      0.0001199   8366.87402    8556.38086
  8279.0      0.0001208   8369.56836    8559.01855
  8269.0      0.0001209   8372.28418    8561.11035
  8399.0      0.0001191   8375.01758    8564.24219
  8379.0      0.0001193   8377.76563    8567.59668
  8346.0      0.0001198   8380.53613    8571.17480
  8375.0      0.0001194   8383.32324    8574.97070
  8456.0      0.0001183   8386.12988    8576.51074
  8484.0      0.0001179   8388.95410    8580.75488
  8444.0      0.0001184   8391.79199    8585.20410
  8392.0      0.0001192   8394.65234    8589.87207
  8398.0      0.0001191   8397.52539    8594.75098
  8541.0      0.0001171   8400.41992    8599.85156
  8499.0      0.0001177   8403.32813    8605.17969
  8373.0      0.0001194   8406.25000    8610.73535
  8303.0      0.0001204   8409.19434    8616.54785
  8303.0      0.0001204   8412.14941    8622.60352
  8353.0      0.0001197   8415.12500    8628.93359
  8424.0      0.0001187   8418.11328    8635.54883
  8420.0      0.0001188   8421.11426    8642.45117
  8347.0      0.0001198   8424.13574    8649.04297
  8414.0      0.0001188   8427.16797    8653.47363
  8389.0      0.0001192   8430.21875    8661.46973
  8378.0      0.0001194   8433.28223    8669.87402
  8394.0      0.0001191   8436.35547    8678.71191
  8283.0      0.0001207   8439.44922    8688.06445
  8144.0      0.0001228   8442.55176    8697.93945
  8272.0      0.0001209   8445.67188    8708.42285
  8454.0      0.0001183   8448.80273    8718.27148
  8493.0      0.0001177   8451.94336    8730.13379
  8489.0      0.0001178   8455.10156    8742.81836
  8387.0      0.0001192   8458.26855    8756.37012
  8376.0      0.0001194   8461.45117    8770.92578
  8419.0      0.0001188   8464.64453    8786.55371
  8411.0      0.0001189   8467.84375    8803.34961
  8289.0      0.0001206   8471.06152    8822.88086
  8606.0      0.0001162   8474.28516    8842.43262
  8446.0      0.0001184   8477.52344    8863.57910
  8366.0      0.0001195   8480.77148    8886.41309
  8363.0      0.0001196   8484.02441    8911.07227
  8434.0      0.0001186   8487.29199    8937.76172
  8458.0      0.0001182   8490.56641    8966.57422
  8594.0      0.0001164   8493.85254    8997.72168
  8616.0      0.0001161   8497.14746    9031.31641
  8623.0      0.0001160   8500.44531    9067.47168
  8613.0      0.0001161   8503.75684    9106.45410
  8854.0      0.0001129   8507.07422    9148.30078
  8768.0      0.0001141   8510.40039    9193.24316
  8768.0      0.0001141   8513.73438    9241.33691
  8749.0      0.0001143   8517.07031    9292.66602
  8942.0      0.0001118   8520.41895    9347.47266
  8951.0      0.0001117   8523.76855    9405.68066
  8974.0      0.0001114   8527.12891    9467.47363
  9069.0      0.0001103   8530.49219    9532.75977
  9235.0      0.0001083   8533.85742    9601.45410
  9392.0      0.0001065   8537.23438    9673.68262
  9487.0      0.0001054   8540.61035    9749.08301
  9704.0      0.0001031   8543.99512    9827.61426
  9954.0      0.0001005   8547.38086    9908.84766
  10275.0     0.0000973   8550.76660    9992.37207
  10613.0     0.0000942   8554.16211    10078.00781
  10964.0     0.0000912   8557.55566    10165.05566
  11111.0     0.0000900   8560.95605    10253.26172
  11212.0     0.0000892   8564.35547    10342.06348
  11253.0     0.0000889   8567.75391    10431.78809
  11170.0     0.0000895   8571.16016    10521.07910
  11130.0     0.0000898   8574.56250    10610.34082
  11086.0     0.0000902   8577.96973    10699.88672
  11264.0     0.0000888   8581.37402    10789.80664
  11429.0     0.0000875   8584.77539    10880.39160
  11815.0     0.0000846   8588.18262    10972.27246
  11933.0     0.0000838   8591.58398    11065.51660
  12333.0     0.0000811   8594.98926    11160.56348
  12612.0     0.0000793   8598.38965    11257.30078
  12963.0     0.0000771   8601.78516    11355.48047
  13178.0     0.0000759   8605.18359    11454.93945
  13538.0     0.0000739   8608.57617    11554.62793
  13909.0     0.0000719   8611.96875    11653.69141
  14398.0     0.0000695   8615.35742    11750.56836
  14523.0     0.0000689   8618.73730    11843.52637
  14912.0     0.0000671   8622.11719    11930.89746
  15131.0     0.0000661   8625.49023    12010.36035
  15477.0     0.0000646   8628.86230    12080.00293
  15313.0     0.0000653   8632.22754    12137.72656
  15585.0     0.0000642   8635.58203    12181.84570
  15357.0     0.0000651   8638.93457    12211.26270
  15605.0     0.0000641   8642.28027    12225.11328
  15701.0     0.0000637   8645.62012    12223.38770
  15625.0     0.0000640   8648.95215    12206.63672
  15449.0     0.0000647   8652.27246    12176.00195
  14983.0     0.0000667   8655.58984    12132.96484
  14478.0     0.0000691   8658.89453    12079.50488
  14358.0     0.0000696   8662.19434    12017.58887
  13846.0     0.0000722   8665.48340    11946.94141
  13228.0     0.0000756   8668.75879    11874.74414
  12877.0     0.0000777   8672.03027    11800.21484
  12686.0     0.0000788   8675.28711    11725.66895
  12362.0     0.0000809   8678.53711    11651.82129
  12045.0     0.0000830   8681.77246    11580.39648
  12061.0     0.0000829   8684.99316    11512.42480
  12143.0     0.0000824   8688.20801    11448.40430
  11959.0     0.0000836   8691.40625    11388.92871
  12029.0     0.0000831   8694.59570    11333.98438
  12211.0     0.0000819   8697.76953    11283.51465
  12197.0     0.0000820   8700.92578    11237.09766
  12195.0     0.0000820   8704.07422    11192.83691
  12397.0     0.0000807   8707.20410    11152.20215
  12339.0     0.0000810   8710.32324    11112.95020
  12179.0     0.0000821   8713.42480    11074.00000
  12238.0     0.0000817   8716.50684    11034.24023
  12345.0     0.0000810   8719.57910    10992.44629
  12280.0     0.0000814   8722.63086    10947.80176
  12214.0     0.0000819   8725.66992    10899.47070
  12102.0     0.0000826   8728.68945    10846.93652
  11921.0     0.0000839   8731.68750    10790.37207
  11708.0     0.0000854   8734.67383    10729.59473
  11472.0     0.0000872   8737.63770    10665.09375
  11331.0     0.0000883   8740.58691    10596.61035
  11230.0     0.0000890   8743.51563    10526.30469
  10876.0     0.0000919   8746.41895    10454.26953
  10554.0     0.0000948   8749.30957    10381.07910
  10413.0     0.0000960   8752.17578    10307.67773
  10199.0     0.0000980   8755.02539    10234.59277
  9956.0      0.0001004   8757.85254    10162.58691
  9710.0      0.0001030   8760.65430    10092.25000
  9670.0      0.0001034   8763.43750    10023.86328
  9646.0      0.0001037   8766.19824    9958.18164
  9515.0      0.0001051   8768.93750    9895.04785
  9387.0      0.0001065   8771.65332    9834.98730
  9215.0      0.0001085   8774.34277    9777.88281
  9084.0      0.0001101   8777.01172    9724.33984
  9111.0      0.0001098   8779.65527    9674.27148
  9049.0      0.0001105   8782.27637    9627.56641
  8906.0      0.0001123   8784.87207    9584.29102
  9006.0      0.0001110   8787.43945    9544.39355
  8872.0      0.0001127   8789.98535    9507.66016
  8758.0      0.0001142   8792.50293    9474.08105
  8969.0      0.0001115   8794.99707    9443.33301
  8848.0      0.0001130   8797.46289    9415.44824
  8743.0      0.0001144   8799.89941    9390.16504
  8662.0      0.0001154   8802.31250    9367.20117
  8864.0      0.0001128   8804.69531    9346.41406
  8926.0      0.0001120   8807.05371    9327.53320
  8724.0      0.0001146   8809.38184    9309.90820
  8810.0      0.0001135   8811.67871    9294.30469
  8747.0      0.0001143   8813.95020    9280.01074
  8683.0      0.0001152   8816.19043    9266.91895
  8678.0      0.0001152   8818.40430    9254.85938
  8697.0      0.0001150   8820.58496    9243.73047
  8671.0      0.0001153   8822.73438    9233.45996
  8499.0      0.0001177   8824.85742    9223.94727
  8525.0      0.0001173   8826.94629    9215.15918
  8536.0      0.0001172   8829.00684    9207.03027
  8585.0      0.0001165   8831.03320    9199.53223
  8597.0      0.0001163   8833.02734    9192.65527
  8436.0      0.0001185   8834.99219    9186.33203
  8595.0      0.0001163   8836.92188    9180.55762
  8506.0      0.0001176   8838.82227    9175.29102
  8503.0      0.0001176   8840.68750    9170.50977
  8472.0      0.0001180   8842.51758    9166.18359
  8547.0      0.0001170   8844.31738    9162.26855
  8676.0      0.0001153   8846.08105    9158.74512
  8468.0      0.0001181   8847.81348    9155.56738
  8415.0      0.0001188   8849.50977    9152.70801
  8482.0      0.0001179   8851.16992    9150.13086
  8487.0      0.0001178   8852.79688    9147.79102
  8570.0      0.0001167   8854.38867    9145.66797
  8560.0      0.0001168   8855.94531    9143.49121
  8433.0      0.0001186   8857.46680    9141.72070
  8405.0      0.0001190   8858.94922    9140.09961
  8562.0      0.0001168   8860.39844    9138.61719
  8610.0      0.0001161   8861.81055    9137.26953
  8631.0      0.0001159   8863.18652    9136.06055
  8521.0      0.0001174   8864.52539    9134.99609
  8437.0      0.0001185   8865.82520    9134.08789
  8443.0      0.0001184   8867.09082    9133.33984
  8459.0      0.0001182   8868.31641    9132.76953
  8537.0      0.0001171   8869.50586    9132.39160
  8538.0      0.0001171   8870.65723    9132.20020
  8507.0      0.0001176   8871.76855    9132.21582
  8518.0      0.0001174   8872.84473    9132.43848
  8508.0      0.0001175   8873.87988    9132.87695
  8491.0      0.0001178   8874.87793    9133.52441
  8488.0      0.0001178   8875.83594    9134.39453
  8537.0      0.0001171   8876.75391    9135.46777
  8581.0      0.0001165   8877.63477    9136.75293
  8556.0      0.0001169   8878.47559    9138.27148
  8575.0      0.0001166   8879.27734    9139.95898
  8504.0      0.0001176   8880.03809    9141.83984
  8577.0      0.0001166   8880.75977    9143.90234
  8541.0      0.0001171   8881.44141    9146.15332
  8564.0      0.0001168   8882.08203    9148.57129
  8648.0      0.0001156   8882.68457    9151.15918
  8517.0      0.0001174   8883.24512    9153.90918
  8523.0      0.0001173   8883.76465    9156.81738
  8518.0      0.0001174   8884.24414    9159.89551
  8524.0      0.0001173   8884.68262    9163.14746
  8590.0      0.0001164   8885.08105    9166.58789
  8554.0      0.0001169   8885.43750    9170.22168
  8582.0      0.0001165   8885.75293    9173.78320
  8659.0      0.0001155   8886.02832    9177.90430
  8577.0      0.0001166   8886.26172    9182.29102
  8528.0      0.0001173   8886.45410    9187.00488
  8542.0      0.0001171   8886.60449    9192.06836
  8546.0      0.0001170   8886.71387    9197.52637
  8635.0      0.0001158   8886.78223    9203.43750
  8537.0      0.0001171   8886.80762    9209.84375
  8535.0      0.0001172   8886.79297    9216.81055
  8879.0      0.0001126   8886.73535    9224.38477
  8799.0      0.0001136   8886.63672    9232.63477
  8926.0      0.0001120   8886.49609    9241.65625
  8878.0      0.0001126   8886.31445    9251.50000
  8815.0      0.0001134   8886.09082    9262.28125
  8918.0      0.0001121   8885.82520    9274.07129
  8986.0      0.0001113   8885.51758    9286.96191
  9063.0      0.0001103   8885.16797    9301.10547
  8966.0      0.0001115   8884.77734    9316.56543
  9024.0      0.0001108   8884.34473    9333.51172
  9076.0      0.0001102   8883.87012    9352.03613
  9102.0      0.0001099   8883.35449    9372.25684
  9195.0      0.0001088   8882.79590    9394.36328
  9226.0      0.0001084   8882.19727    9418.43164
  9160.0      0.0001092   8881.55566    9444.66016
  9258.0      0.0001080   8880.87305    9473.13379
  9333.0      0.0001071   8880.14941    9503.81348
  9314.0      0.0001074   8879.38379    9537.20605
  9394.0      0.0001065   8878.57715    9573.19141
  9453.0      0.0001058   8877.72852    9611.95703
  9596.0      0.0001042   8876.83984    9653.53027
  9809.0      0.0001019   8875.91016    9697.96387
  9752.0      0.0001025   8874.93848    9745.45410
  9732.0      0.0001028   8873.92676    9795.90332
  9781.0      0.0001022   8872.87305    9849.45605
  9857.0      0.0001015   8871.77930    9906.00977
  9873.0      0.0001013   8870.64648    9965.47461
  9876.0      0.0001013   8869.47070    10027.96484
  9937.0      0.0001006   8868.25684    10093.15723
  9988.0      0.0001001   8867.00098    10161.03418
  10129.0     0.0000987   8865.70605    10231.24902
  10160.0     0.0000984   8864.37305    10303.44043
  10256.0     0.0000975   8862.99707    10377.46094
  10449.0     0.0000957   8861.58398    10452.63965
  10527.0     0.0000950   8860.12988    10527.43750
  10552.0     0.0000948   8858.63672    10603.49805
  10605.0     0.0000943   8857.10742    10678.92383
  10689.0     0.0000936   8855.53613    10753.20410
  10787.0     0.0000927   8853.92773    10825.40430
  10891.0     0.0000918   8852.27930    10894.96484
  10988.0     0.0000910   8850.59375    10961.11621
  11162.0     0.0000896   8848.87207    11023.31348
  11234.0     0.0000890   8847.11035    11081.38867
  11417.0     0.0000876   8845.31250    11135.05762
  11352.0     0.0000881   8843.47559    11184.57813
  11307.0     0.0000884   8841.60254    11230.29980
  11455.0     0.0000873   8839.69531    11272.89746
  11480.0     0.0000871   8837.74805    11313.42773
  11576.0     0.0000864   8835.76660    11352.89063
  11708.0     0.0000854   8833.74707    11392.62012
  11746.0     0.0000851   8831.69238    11433.84766
  11964.0     0.0000836   8829.60547    11477.82422
  12165.0     0.0000822   8827.47852    11525.90918
  12201.0     0.0000820   8825.32031    11579.05371
  12313.0     0.0000812   8823.12500    11638.34766
  12663.0     0.0000790   8820.89648    11704.47656
  12623.0     0.0000792   8818.63672    11777.96875
  12681.0     0.0000789   8816.33984    11859.42871
  12970.0     0.0000771   8814.01172    11948.80664
  13127.0     0.0000762   8811.64746    12046.25488
  13250.0     0.0000755   8809.25293    12150.74902
  13294.0     0.0000752   8806.82813    12262.88574
  13567.0     0.0000737   8804.36719    12381.63965
  13426.0     0.0000745   8801.87793    12505.66797
  13659.0     0.0000732   8799.35352    12633.98242
  13750.0     0.0000727   8796.80078    12764.85938
  13770.0     0.0000726   8794.22070    12899.39551
  14085.0     0.0000710   8791.60449    13030.14941
  13881.0     0.0000720   8788.96289    13157.52051
  14108.0     0.0000709   8786.28711    13279.53223
  14242.0     0.0000702   8783.58594    13393.63477
  14381.0     0.0000695   8780.85742    13497.48535
  14377.0     0.0000696   8778.09668    13589.17188
  14369.0     0.0000696   8775.31152    13666.42969
  14389.0     0.0000695   8772.49512    13727.73438
  14521.0     0.0000689   8769.65234    13771.67188
  14485.0     0.0000690   8766.78906    13797.42871
  14474.0     0.0000691   8763.89258    13804.74707
  14371.0     0.0000696   8760.97461    13793.84375
  14486.0     0.0000690   8758.02637    13765.47852
  14554.0     0.0000687   8755.05566    13720.98145
  14258.0     0.0000701   8752.06348    13662.12695
  14094.0     0.0000710   8749.04395    13590.76660
  14208.0     0.0000704   8746.00195    13509.28223
  14423.0     0.0000693   8742.93555    13419.74414
  14472.0     0.0000691   8739.84570    13324.50391
  14421.0     0.0000693   8736.73926    13225.67578
  14530.0     0.0000688   8733.60547    13124.79883
  14487.0     0.0000690   8730.45215    13023.75586
  14274.0     0.0000701   8727.27734    12923.62598
  14140.0     0.0000707   8724.08105    12825.64160
  14056.0     0.0000711   8720.87012    12730.65430
  13812.0     0.0000724   8717.63281    12638.95313
  13821.0     0.0000724   8714.38184    12551.13965
  13778.0     0.0000726   8711.10840    12467.30273
  13590.0     0.0000736   8707.81934    12387.21289
  13270.0     0.0000754   8704.51563    12310.79102
  13176.0     0.0000759   8701.18945    12237.38281
  13019.0     0.0000768   8697.85156    12168.09668
  12698.0     0.0000788   8694.49219    12099.04688
  12450.0     0.0000803   8691.12109    12031.00781
  12345.0     0.0000810   8687.73828    11963.11328
  12152.0     0.0000823   8684.33496    11894.25781
  11978.0     0.0000835   8680.92188    11823.77539
  11962.0     0.0000836   8677.49121    11750.74902
  11593.0     0.0000863   8674.05078    11674.69238
  11535.0     0.0000867   8670.60059    11595.24902
  11536.0     0.0000867   8667.13281    11511.99707
  11181.0     0.0000894   8663.65820    11425.21582
  11117.0     0.0000900   8660.16797    11334.94336
  11340.0     0.0000882   8656.67090    11241.77441
  11154.0     0.0000897   8653.16797    11146.31836
  11127.0     0.0000899   8649.64844    11048.92285
  11151.0     0.0000897   8646.12598    10950.54688
  10921.0     0.0000916   8642.58984    10851.61523
  10972.0     0.0000911   8639.04980    10752.90723
  10795.0     0.0000926   8635.50586    10655.04199
  10891.0     0.0000918   8631.94922    10558.21777
  10785.0     0.0000927   8628.39063    10463.13281
  10501.0     0.0000952   8624.82324    10369.92871
  10379.0     0.0000963   8621.25098    10279.06348
  10270.0     0.0000974   8617.68066    10190.84863
  10140.0     0.0000986   8614.10059    10105.26758
  10154.0     0.0000985   8610.52148    10022.73730
  10098.0     0.0000990   8606.93457    9943.24316
  10039.0     0.0000996   8603.34668    9867.12109
  9801.0      0.0001020   8599.76270    9794.39844
  9656.0      0.0001036   8596.17285    9725.06641
  9411.0      0.0001063   8592.58398    9659.23047
  9443.0      0.0001059   8588.99316    9596.82324
  9378.0      0.0001066   8585.40332    9537.94434
  9251.0      0.0001081   8581.81934    9482.57129
  9150.0      0.0001093   8578.23047    9430.48828
  9073.0      0.0001102   8574.64844    9381.75293
  9043.0      0.0001106   8571.06641    9336.14453
  9050.0      0.0001105   8567.48730    9293.62012
  8849.0      0.0001130   8563.91699    9254.07227
  8826.0      0.0001133   8560.34473    9217.24512
  8881.0      0.0001126   8556.78320    9183.10059
  8862.0      0.0001128   8553.22070    9151.41309
  8786.0      0.0001138   8549.66797    9122.08984
  8735.0      0.0001145   8546.12500    9094.99609
  8653.0      0.0001156   8542.58301    9069.92480
  8557.0      0.0001169   8539.05273    9046.79492
  8586.0      0.0001165   8535.52637    9025.43945
  8687.0      0.0001151   8532.01172    9005.77344
  8685.0      0.0001151   8528.50879    8987.68848
  8733.0      0.0001145   8525.00977    8971.02930
  8711.0      0.0001148   8521.52637    8955.75586
  8671.0      0.0001153   8518.04785    8941.75000
  8671.0      0.0001153   8514.58398    8928.95410
  8733.0      0.0001145   8511.13477    8917.32617
  8746.0      0.0001143   8507.69238    8906.76855
  8700.0      0.0001149   8504.26660    8897.27930
  8727.0      0.0001146   8500.84961    8888.79980
  8792.0      0.0001137   8497.44922    8883.26074
  8778.0      0.0001139   8494.06641    8876.79395
  8717.0      0.0001147   8490.69141    8871.30664
  8697.0      0.0001150   8487.33691    8866.85352
  8749.0      0.0001143   8483.99414    8863.38477
  8681.0      0.0001152   8480.66797    8860.96191
  8610.0      0.0001161   8477.36426    8859.62207
  8537.0      0.0001171   8474.07129    8859.40527
  8675.0      0.0001153   8470.79883    8860.36328
  8675.0      0.0001153   8467.54102    8862.56055
  8752.0      0.0001143   8464.30371    8866.06152
  8849.0      0.0001130   8461.08789    8870.92285
  8746.0      0.0001143   8457.88867    8877.24219
  8804.0      0.0001136   8454.70996    8885.06934
  8920.0      0.0001121   8451.54980    8894.50684
  8930.0      0.0001120   8448.41113    8905.60938
  8824.0      0.0001133   8445.29688    8918.44629
  8864.0      0.0001128   8442.20020    8933.11914
  8856.0      0.0001129   8439.12695    8949.66211
  8904.0      0.0001123   8436.07520    8968.16406
  9010.0      0.0001110   8433.04590    8988.64551
  8916.0      0.0001122   8430.04297    9011.12402
  8833.0      0.0001132   8427.05859    9035.68262
  9074.0      0.0001102   8424.10254    9062.26172
  9239.0      0.0001082   8421.16602    9090.99609
  9315.0      0.0001074   8418.25781    9121.61719
  9367.0      0.0001068   8415.37598    9154.35645
  9437.0      0.0001060   8412.51465    9188.77344
  9569.0      0.0001045   8409.68359    9224.87695
  9510.0      0.0001052   8406.87402    9262.59082
  9644.0      0.0001037   8404.09375    9301.66602
  9743.0      0.0001026   8401.34277    9341.83008
  9824.0      0.0001018   8398.61328    9382.92383
  9766.0      0.0001024   8395.91504    9424.47852
  9747.0      0.0001026   8393.24121    9467.20801
  9880.0      0.0001012   8390.59766    9508.58984
  9780.0      0.0001022   8387.98438    9549.08789
  9665.0      0.0001035   8385.39551    9588.25000
  9727.0      0.0001028   8382.83887    9625.34863
  9800.0      0.0001020   8380.30762    9659.82910
  9822.0      0.0001018   8377.80762    9690.98535
  9878.0      0.0001012   8375.33984    9718.18848
  9975.0      0.0001003   8372.89746    9740.94141
  9978.0      0.0001002   8370.48828    9758.72266
  9721.0      0.0001029   8368.10645    9771.22559
  9660.0      0.0001035   8365.75684    9778.26074
  9747.0      0.0001026   8363.44141    9779.82520
  9745.0      0.0001026   8361.15137    9776.10840
  9756.0      0.0001025   8358.89648    9767.45703
  9810.0      0.0001019   8356.66992    9754.32813
  9654.0      0.0001036   8354.47559    9737.33887
  9580.0      0.0001044   8352.31543    9717.15430
  9572.0      0.0001045   8350.18457    9694.51563
  9609.0      0.0001041   8348.08691    9669.95313
  9655.0      0.0001036   8346.02051    9644.17969
  9737.0      0.0001027   8343.98633    9617.82031
  9840.0      0.0001016   8341.98730    9591.42773
  9811.0      0.0001019   8340.01758    9565.38184
  9652.0      0.0001036   8338.08203    9540.13867
  9600.0      0.0001042   8336.17871    9516.49219
  9436.0      0.0001060   8334.30762    9493.60547
  9425.0      0.0001061   8332.47266    9472.32422
  9388.0      0.0001065   8330.66699    9449.45020
  9400.0      0.0001064   8328.89648    9431.07910
  9378.0      0.0001066   8327.15723    9414.15625
  9134.0      0.0001095   8325.45215    9398.58594
  9111.0      0.0001098   8323.78223    9384.19434
  9241.0      0.0001082   8322.14258    9370.70410
  9184.0      0.0001089   8320.53809    9357.85742
  9146.0      0.0001093   8318.96582    9344.06738
  9104.0      0.0001098   8317.42676    9331.62891
  9126.0      0.0001096   8315.92285    9318.92285
  9006.0      0.0001110   8314.45020    9305.61426
  9117.0      0.0001097   8313.01172    9291.49805
  9111.0      0.0001098   8311.60449    9276.34570
  9096.0      0.0001099   8310.23242    9260.06836
  9276.0      0.0001078   8308.89355    9242.64063
  9101.0      0.0001099   8307.58594    9224.04102
  9079.0      0.0001101   8306.31250    9204.43750
  8926.0      0.0001120   8305.07129    9183.95410
  9007.0      0.0001110   8303.86230    9162.84082
  8849.0      0.0001130   8302.68848    9141.34082
  9023.0      0.0001108   8301.54395    9119.64258
  8953.0      0.0001117   8300.43359    9098.04297
  8955.0      0.0001117   8299.35449    9076.73438
  8907.0      0.0001123   8298.30762    9055.94531
  8924.0      0.0001121   8297.29395    9035.87012
  8884.0      0.0001126   8296.31055    9016.64551
  8697.0      0.0001150   8295.35938    8998.33398
  8758.0      0.0001142   8294.43848    8979.54980
  8949.0      0.0001117   8293.54980    8963.36230
  8829.0      0.0001133   8292.69238    8948.30078
  8710.0      0.0001148   8291.86523    8934.33594
  8675.0      0.0001153   8291.06836    8921.48535
  8801.0      0.0001136   8290.30176    8909.94727
  8757.0      0.0001142   8289.56543    8898.98633
  8628.0      0.0001159   8288.85938    8889.19824
  8633.0      0.0001158   8288.18262    8880.14746
  8590.0      0.0001164   8287.53516    8871.82422
  8558.0      0.0001168   8286.91602    8864.08203
  8557.0      0.0001169   8286.32617    8856.79395
  8564.0      0.0001168   8285.76563    8849.82031
  8558.0      0.0001168   8285.23145    8842.99023
  8617.0      0.0001160   8284.72656    8836.18164
  8703.0      0.0001149   8284.24805    8831.51563
  8650.0      0.0001156   8283.79785    8824.34180
  8665.0      0.0001154   8283.37402    8816.84082
  8734.0      0.0001145   8282.97559    8808.92871
  8659.0      0.0001155   8282.60449    8800.60352
  8672.0      0.0001153   8282.25879    8791.83496
  8655.0      0.0001155   8281.93848    8782.68164
  8671.0      0.0001153   8281.64258    8773.21484
  8643.0      0.0001157   8281.37207    8763.47754
  8648.0      0.0001156   8281.12500    8753.59863
  8721.0      0.0001147   8280.90234    8743.65039
  8828.0      0.0001133   8280.70313    8733.74707
  8808.0      0.0001135   8280.52637    8723.99023
  8665.0      0.0001154   8280.37207    8714.42773
  8676.0      0.0001153   8280.24023    8705.16211
  8689.0      0.0001151   8280.12988    8696.22363
  8666.0      0.0001154   8280.04102    8687.66699
  8611.0      0.0001161   8279.97266    8679.52734
  8545.0      0.0001170   8279.92480    8671.71680
  8635.0      0.0001158   8279.89648    8664.42188
  8725.0      0.0001146   8279.88770    8657.53223
  8864.0      0.0001128   8279.89746    8651.04785
  8768.0      0.0001141   8279.92578    8644.93164
  8743.0      0.0001144   8279.97168    8639.12988
  8692.0      0.0001150   8280.03418    8633.62109
  8619.0      0.0001160   8280.11523    8628.33789
  8547.0      0.0001170   8280.21191    8623.22070
  8561.0      0.0001168   8280.32422    8618.20801
  8567.0      0.0001167   8280.45117    8613.22168
  8708.0      0.0001148   8280.59375    8608.20117
  8508.0      0.0001175   8280.75098    8603.08594
  8452.0      0.0001183   8280.92090    8597.81641
  8605.0      0.0001162   8281.10449    8592.35352
  8575.0      0.0001166   8281.29980    8586.65332
  8619.0      0.0001160   8281.50781    8582.47656
  8599.0      0.0001163   8281.72754    8577.45117
  8620.0      0.0001160   8281.95801    8571.03418
  8628.0      0.0001159   8282.19824    8564.41602
  8704.0      0.0001149   8282.44922    8557.61523
  8487.0      0.0001178   8282.70801    8550.69531
  8412.0      0.0001189   8282.97656    8543.69141
  8421.0      0.0001188   8283.25293    8536.62402
  8557.0      0.0001169   8283.53613    8529.62109
  8580.0      0.0001166   8283.82715    8522.66895
  8551.0      0.0001169   8284.12402    8515.83594
  8515.0      0.0001174   8284.42676    8509.12793
  8560.0      0.0001168   8284.73438    8502.60254
  8404.0      0.0001190   8285.04590    8496.28223
  8471.0      0.0001180   8285.36230    8490.17285
  8498.0      0.0001177   8285.68066    8484.31152
  8525.0      0.0001173   8286.00293    8478.69531
  8551.0      0.0001169   8286.32715    8473.33691
  8552.0      0.0001169   8286.65234    8468.26758
  8507.0      0.0001176   8286.97852    8463.46191
  8528.0      0.0001173   8287.30566    8458.94531
  8553.0      0.0001169   8287.63184    8454.69629
  8460.0      0.0001182   8287.95703    8450.73730
  8458.0      0.0001182   8288.28027    8447.06348
  8487.0      0.0001178   8288.60254    8443.65723
  8460.0      0.0001182   8288.92090    8440.52246
  8514.0      0.0001175   8289.23730    8437.65332
  8604.0      0.0001162   8289.54883    8435.04688
  8502.0      0.0001176   8289.85547    8432.69238
  8403.0      0.0001190   8290.15820    8430.57227
  8438.0      0.0001185   8290.45410    8432.32910
  8442.0      0.0001185   8290.74414    8430.68848
  8401.0      0.0001190   8291.02734    8429.26074
  8457.0      0.0001182   8291.30273    8428.03906
  8429.0      0.0001186   8291.57031    8426.99707
  8370.0      0.0001195   8291.82910    8426.15332
  8391.0      0.0001192   8292.07910    8426.38867
  8512.0      0.0001175   8292.31836    8425.88281
  8502.0      0.0001176   8292.54785    8427.53320
  8539.0      0.0001171   8292.76660    8427.32617
  8556.0      0.0001169   8292.97363    8427.25781
  8487.0      0.0001178   8293.16797    8427.30371
  8498.0      0.0001177   8293.35059    8427.46777
  8639.0      0.0001158   8293.51855    8427.72949
  8526.0      0.0001173   8293.67383    8428.07910
  8581.0      0.0001165   8293.81543    8428.50391
  8613.0      0.0001161   8293.94141    8429.00000
  8581.0      0.0001165   8294.05176    8429.55273
  8333.0      0.0001200   8294.14648    8430.14941
  8239.0      0.0001214   8294.22559    8430.77637
  8463.0      0.0001182   8294.28711    8431.42383
  8632.0      0.0001158   8294.33105    8432.07715
  8594.0      0.0001164   8294.35742    8432.72461
  8388.0      0.0001192   8294.36523    8433.35059
  8483.0      0.0001179   8294.35449    8433.94238
  8390.0      0.0001192   8294.32520    8434.49219
  8579.0      0.0001166   8294.27441    8434.98535
  8603.0      0.0001162   8294.20410    8435.40625
  8479.0      0.0001179   8294.11328    8435.76465
  8573.0      0.0001166   8294.00098    8436.03906
  8647.0      0.0001156   8293.86816    8436.23730
  8719.0      0.0001147   8293.71191    8436.35938
  8498.0      0.0001177   8293.53418    8436.40918
  8401.0      0.0001190   8293.33398    8436.39063
  8431.0      0.0001186   8293.10938    8436.32031
  8508.0      0.0001175   8292.86230    8436.19141
  8496.0      0.0001177   8292.58984    8436.03125
  8547.0      0.0001170   8292.29492    8437.71191
  8652.0      0.0001156   8291.97461    8437.48926
  8628.0      0.0001159   8291.62891    8437.27832
  8606.0      0.0001162   8291.25781    8437.07617
  8577.0      0.0001166   8290.86133    8436.88477
  8551.0      0.0001169   8290.43848    8436.95313
  8478.0      0.0001180   8289.99023    8436.79980
  8372.0      0.0001194   8289.51465    8436.67090
  8429.0      0.0001186   8289.01367    8436.57715
  8476.0      0.0001180   8288.48340    8436.51758
  8527.0      0.0001173   8287.92676    8436.47949
  8442.0      0.0001185   8287.34375    8436.48730
  8393.0      0.0001191   8286.73145    8436.53125
  8402.0      0.0001190   8286.09277    8436.60059
  8361.0      0.0001196   8285.42383    8436.70801
  8406.0      0.0001190   8284.72754    8436.83789
  8453.0      0.0001183   8284.00391    8436.99707
  8342.0      0.0001199   8283.25000    8437.17383
  8347.0      0.0001198   8282.46777    8437.36523
  8483.0      0.0001179   8281.65625    8437.56738
  8556.0      0.0001169   8280.81543    8437.46191
  8524.0      0.0001173   8279.94629    8438.64746
  8511.0      0.0001175   8279.04688    8438.87207
  8538.0      0.0001171   8278.11914    8437.48242
  8419.0      0.0001188   8277.16113    8437.72070
  8361.0      0.0001196   8276.17383    8437.95117
  8466.0      0.0001181   8275.15820    8438.19434
  8432.0      0.0001186   8274.11230    8438.44238
  8456.0      0.0001183   8273.03711    8438.70117
  8549.0      0.0001170   8271.93164    8438.96875
  8552.0      0.0001169   8270.79688    8439.26953
  8489.0      0.0001178   8269.63477    8439.60352
  8391.0      0.0001192   8268.44043    8439.97656
  8416.0      0.0001188   8267.21875    8440.39160
  8544.0      0.0001170   8265.96680    8440.85840
  8475.0      0.0001180   8264.68555    8441.38965
  8371.0      0.0001195   8263.37793    8441.97559
  8443.0      0.0001184   8262.03809    8442.63965
  8576.0      0.0001166   8260.67188    8443.37988
  8543.0      0.0001171   8259.27539    8444.20898
  8431.0      0.0001186   8257.85156    8445.12598
  8451.0      0.0001183   8256.40137    8446.14063
  8518.0      0.0001174   8254.92090    8447.39355
  8442.0      0.0001185   8253.41406    8448.63184
  8506.0      0.0001176   8251.87793    8449.99609
  8447.0      0.0001184   8250.31641    8451.49316
  8653.0      0.0001156   8248.72949    8453.13086
  8528.0      0.0001173   8247.11230    8454.92383
  8638.0      0.0001158   8245.47168    8456.72168
  8535.0      0.0001172   8243.80273    8458.85742
  8330.0      0.0001200   8242.10840    8461.19531
  8385.0      0.0001193   8240.39258    8462.92090
  8265.0      0.0001210   8238.64746    8464.74414
  8526.0      0.0001173   8236.88086    8467.78516
  8418.0      0.0001188   8235.08691    8471.10254
  8574.0      0.0001166   8233.27051    8474.72168
  8614.0      0.0001161   8231.43262    8478.66699
  8504.0      0.0001176   8229.57031    8479.23340
  8410.0      0.0001189   8227.68555    8483.97949
  8365.0      0.0001195   8225.77832    8489.68066
  8362.0      0.0001196   8223.85059    8495.37109
  8457.0      0.0001182   8221.90332    8501.60742
  8455.0      0.0001183   8219.93359    8508.45313
  8441.0      0.0001185   8217.94434    8515.95801
  8520.0      0.0001174   8215.93555    8524.21484
  8532.0      0.0001172   8213.90723    8533.25977
  8539.0      0.0001171   8211.86426    8543.20703
  8658.0      0.0001155   8209.79883    8554.15430
  8502.0      0.0001176   8207.71973    8566.17285
  8371.0      0.0001195   8205.62109    8579.37793
  8380.0      0.0001193   8203.50879    8593.87891
  8502.0      0.0001176   8201.38281    8609.30957
  8546.0      0.0001170   8199.23926    8626.74414
  8502.0      0.0001176   8197.08398    8645.80762
  8618.0      0.0001160   8194.91211    8666.67773
  8686.0      0.0001151   8192.73047    8689.43945
  8597.0      0.0001163   8190.53809    8714.21777
  8525.0      0.0001173   8188.33105    8741.21191
  8533.0      0.0001172   8186.11621    8770.49414
  8485.0      0.0001179   8183.88867    8802.25488
  8606.0      0.0001162   8181.65381    8836.07910
  8696.0      0.0001150   8179.41309    8873.03613
  8645.0      0.0001157   8177.16016    8912.86328
  8661.0      0.0001155   8174.90381    8955.54980
  8559.0      0.0001168   8172.63867    9001.27051
  8459.0      0.0001182   8170.36963    9048.13477
  8648.0      0.0001156   8168.09863    9099.96875
  8655.0      0.0001155   8165.81934    9155.05469
  8903.0      0.0001123   8163.54004    9213.24707
  8868.0      0.0001128   8161.25586    9274.65918
  8828.0      0.0001133   8158.97168    9339.14844
  8941.0      0.0001118   8156.69043    9406.60059
  8979.0      0.0001114   8154.40479    9477.09180
  9025.0      0.0001108   8152.12305    9550.28223
  9088.0      0.0001100   8149.84033    9626.13379
  9059.0      0.0001104   8147.56104    9704.29199
  9233.0      0.0001083   8145.28857    9784.41016
  9476.0      0.0001055   8143.01758    9866.36816
  9661.0      0.0001035   8140.75244    9949.51563
  9679.0      0.0001033   8138.49316    10033.55859
  10051.0     0.0000995   8136.24023    10117.57324
  10411.0     0.0000961   8133.99805    10201.33008
  10869.0     0.0000920   8131.76172    10284.13477
  11396.0     0.0000878   8129.53613    10364.96289
  11956.0     0.0000836   8127.31934    10443.15723
  12339.0     0.0000810   8125.11377    10517.67871
  13091.0     0.0000764   8122.92334    10587.56543
  13799.0     0.0000725   8120.74170    10652.09766
  13848.0     0.0000722   8118.57666    10710.19434
  13651.0     0.0000733   8116.42334    10761.16699
  13601.0     0.0000735   8114.28760    10804.23242
  13301.0     0.0000752   8112.16943    10838.85840
  12913.0     0.0000774   8110.06494    10864.79883
  12393.0     0.0000807   8107.98096    10881.85547
  12059.0     0.0000829   8105.91260    10890.48340
  11556.0     0.0000865   8103.86572    10890.40918
  11189.0     0.0000894   8101.84082    10882.47852
  10848.0     0.0000922   8099.83350    10867.38965
  10609.0     0.0000943   8097.85059    10846.03516
  10254.0     0.0000975   8095.88770    10819.29492
  10017.0     0.0000998   8093.95020    10788.19824
  9868.0      0.0001013   8092.03857    10753.74707
  9678.0      0.0001033   8090.14795    10716.79492
  9599.0      0.0001042   8088.28613    10678.33203
  9527.0      0.0001050   8086.44775    10639.08008
  9577.0      0.0001044   8084.63867    10599.81934
  9563.0      0.0001046   8082.85889    10561.18945
  9533.0      0.0001049   8081.10449    10523.57617
  9481.0      0.0001055   8079.38184    10487.49023
  9460.0      0.0001057   8077.68652    10453.14648
  9519.0      0.0001051   8076.02344    10420.79395
  9689.0      0.0001032   8074.39307    10390.53613
  9853.0      0.0001015   8072.79150    10362.27930
  9991.0      0.0001001   8071.22461    10336.00781
  10075.0     0.0000993   8069.68896    10311.47559
  10283.0     0.0000972   8068.18799    10288.45703
  10555.0     0.0000947   8066.72266    10266.62109
  10759.0     0.0000929   8065.29053    10245.51270
  10891.0     0.0000918   8063.89502    10224.74414
  11069.0     0.0000903   8062.53320    10203.79688
  11297.0     0.0000885   8061.20850    10182.21387
  11342.0     0.0000882   8059.92285    10159.55859
  11164.0     0.0000896   8058.67236    10135.32324
  11209.0     0.0000892   8057.45996    10109.21289
  10981.0     0.0000911   8056.28516    10080.98242
  10728.0     0.0000932   8055.14941    10050.29297
  10508.0     0.0000952   8054.05371    10017.18945
  10267.0     0.0000974   8052.99561    9981.60254
  10066.0     0.0000993   8051.97852    9943.76563
  9997.0      0.0001000   8051.00000    9903.82715
  9948.0      0.0001005   8050.06201    9862.15234
  9789.0      0.0001022   8049.16602    9819.14063
  9491.0      0.0001054   8048.30908    9775.06152
  9441.0      0.0001059   8047.49365    9730.62109
  9364.0      0.0001068   8046.71875    9685.84473
  9313.0      0.0001074   8045.98584    9641.37305
  9061.0      0.0001104   8045.29492    9597.61914
  9066.0      0.0001103   8044.64404    9554.82813
  8844.0      0.0001131   8044.03564    9513.45801
  9101.0      0.0001099   8043.46875    9473.72363
  9166.0      0.0001091   8042.94385    9436.15625
  8856.0      0.0001129   8042.46094    9400.59766
  8917.0      0.0001121   8042.01904    9367.35547
  9036.0      0.0001107   8041.61963    9336.70801
  9051.0      0.0001105   8041.26123    9308.72070
  8893.0      0.0001124   8040.94434    9283.58203
  9033.0      0.0001107   8040.66943    9261.38672
  9064.0      0.0001103   8040.43506    9242.16406
  9016.0      0.0001109   8040.24268    9226.03418
  9130.0      0.0001095   8040.09033    9213.00879
  9074.0      0.0001102   8039.97949    9203.15039
  9068.0      0.0001103   8039.90869    9196.47461
  9085.0      0.0001101   8039.87793    9192.99316
  9056.0      0.0001104   8039.88721    9192.72070
  9147.0      0.0001093   8039.93604    9195.65234
  9049.0      0.0001105   8040.02393    9201.78125
  9210.0      0.0001086   8040.15039    9211.07910
  9304.0      0.0001075   8040.31592    9223.54199
  9387.0      0.0001065   8040.51855    9239.10156
  9545.0      0.0001048   8040.75928    9257.73730
  9546.0      0.0001048   8041.03662    9279.35449
  9413.0      0.0001062   8041.35059    9303.84180
  9533.0      0.0001049   8041.70068    9331.16406
  9687.0      0.0001032   8042.08594    9361.11035
  9525.0      0.0001050   8042.50586    9393.59082
  9470.0      0.0001056   8042.96045    9428.41797
  9421.0      0.0001061   8043.44824    9465.24707
  9405.0      0.0001063   8043.96924    9503.98535
  9443.0      0.0001059   8044.52197    9544.23242
  9470.0      0.0001056   8045.10693    9585.75977
  9575.0      0.0001044   8045.72314    9628.12207
  9651.0      0.0001036   8046.36816    9670.89941
  9649.0      0.0001036   8047.04395    9713.75586
  9623.0      0.0001039   8047.74756    9756.09766
  9623.0      0.0001039   8048.47949    9797.49512
  9648.0      0.0001036   8049.23828    9837.34570
  9757.0      0.0001025   8050.02295    9875.07227
  9768.0      0.0001024   8050.83398    9910.24121
  9878.0      0.0001012   8051.66846    9942.21680
  9985.0      0.0001002   8052.52832    9970.60449
  10021.0     0.0000998   8053.41016    9995.03711
  9858.0      0.0001014   8054.31299    10014.97363
  9758.0      0.0001025   8055.23877    10030.35059
  9841.0      0.0001016   8056.18359    10041.02148
  9738.0      0.0001027   8057.14941    10047.02344
  9705.0      0.0001030   8058.13232    10048.49121
  9692.0      0.0001032   8059.13281    10045.68652
  9759.0      0.0001025   8060.15137    10038.94141
  9822.0      0.0001018   8061.18408    10028.70313
  9663.0      0.0001035   8062.23389    10015.43164
  9647.0      0.0001037   8063.29639    9999.64746
  9747.0      0.0001026   8064.37109    9981.89160
  9870.0      0.0001013   8065.46045    9961.21582
  10056.0     0.0000994   8066.55957    9940.94434
  9890.0      0.0001011   8067.67139    9920.07715
  9894.0      0.0001011   8068.79150    9899.02051
  10101.0     0.0000990   8069.91943    9878.12891
  10041.0     0.0000996   8071.05762    9857.61523
  10000.0     0.0001000   8072.20215    9837.74512
  10275.0     0.0000973   8073.35449    9818.63770
  10015.0     0.0000999   8074.51221    9800.42285
  9959.0      0.0001004   8075.67334    9783.15137
  9988.0      0.0001001   8076.84082    9766.77441
  10149.0     0.0000985   8078.01172    9751.28809
  10051.0     0.0000995   8079.18604    9736.55664
  9966.0      0.0001003   8080.36279    9722.47949
  9895.0      0.0001011   8081.54053    9708.90332
  9758.0      0.0001025   8082.72119    9695.58789
  9782.0      0.0001022   8083.90186    9682.36523
  9739.0      0.0001027   8085.08398    9668.98730
  9702.0      0.0001031   8086.26611    9655.23633
  9669.0      0.0001034   8087.44678    9640.90527
  9710.0      0.0001030   8088.62939    9625.72852
  9729.0      0.0001028   8089.80957    9609.56934
  9530.0      0.0001049   8090.99023    9592.22266
  9392.0      0.0001065   8092.16895    9573.60352
  9405.0      0.0001063   8093.34570    9553.65137
  9360.0      0.0001068   8094.52393    9532.28906
  9333.0      0.0001071   8095.69922    9509.60254
  9175.0      0.0001090   8096.87549    9485.62793
  9233.0      0.0001083   8098.05078    9460.52832
  9273.0      0.0001078   8099.22412    9434.48633
  9276.0      0.0001078   8100.40039    9406.91406
  9351.0      0.0001069   8101.57520    9379.51660
  9317.0      0.0001073   8102.75342    9351.75586
  9294.0      0.0001076   8103.93213    9323.89160
  9311.0      0.0001074   8105.11279    9296.18066
  9349.0      0.0001070   8106.29883    9268.73730
  9365.0      0.0001068   8107.48779    9241.84375
  9293.0      0.0001076   8108.68408    9215.61523
  9308.0      0.0001074   8109.88574    9190.25488
  9309.0      0.0001074   8111.09473    9165.91113
  9338.0      0.0001071   8112.31445    9142.64453
  9321.0      0.0001073   8113.54395    9120.60742
  9243.0      0.0001082   8114.78711    9099.84961
  9294.0      0.0001076   8116.04395    9080.47461
  9365.0      0.0001068   8117.31543    9062.54395
  9399.0      0.0001064   8118.60742    9046.05469
  9251.0      0.0001081   8119.91748    9031.09668
  9213.0      0.0001085   8121.25195    9017.66895
  9213.0      0.0001085   8122.61084    9005.82031
  9168.0      0.0001091   8123.99512    8995.58203
  9218.0      0.0001085   8125.41162    8986.89941
  9266.0      0.0001079   8126.85938    8979.90625
  9101.0      0.0001099   8128.34521    8974.56055
  9123.0      0.0001096   8129.86914    8970.88867
  8944.0      0.0001118   8131.43359    8968.91016
  9079.0      0.0001101   8133.04639    8968.62109
  9072.0      0.0001102   8134.70703    8970.04297
  9173.0      0.0001090   8136.42236    8973.17285
  9230.0      0.0001083   8138.19434    8978.00781
  9231.0      0.0001083   8140.02539    8984.53516
  9092.0      0.0001100   8141.92529    8992.75293
  9226.0      0.0001084   8143.89209    9002.28809
  9135.0      0.0001095   8145.93652    9013.79297
  9013.0      0.0001110   8148.05908    9026.87402
  9154.0      0.0001092   8150.26416    9041.46387
  9280.0      0.0001078   8152.56250    9057.55859
  9004.0      0.0001111   8154.95410    9075.02930
  9038.0      0.0001106   8157.44873    9093.84473
  9180.0      0.0001089   8160.04688    9113.88379
  9204.0      0.0001086   8162.75586    9135.02832
  9278.0      0.0001078   8165.58740    9157.22754
  9167.0      0.0001091   8168.53857    9180.30078
  9166.0      0.0001091   8171.62646    9204.17285
  9233.0      0.0001083   8174.85254    9228.65918
  9225.0      0.0001084   8178.21729    9254.25781
  9253.0      0.0001081   8181.73633    9279.56836
  9154.0      0.0001092   8185.41504    9305.02930
  9098.0      0.0001099   8189.26367    9330.83691
  9272.0      0.0001079   8193.28320    9356.20605
  9231.0      0.0001083   8197.47949    9381.29004
  9275.0      0.0001078   8201.87500    9406.02148
  9254.0      0.0001081   8206.46387    9430.27832
  9112.0      0.0001097   8211.26074    9454.01563
  9305.0      0.0001075   8216.27539    9477.19434
  9353.0      0.0001069   8221.50586    9499.78418
  9294.0      0.0001076   8226.97852    9521.92188
  9465.0      0.0001057   8232.68262    9543.63672
  9421.0      0.0001061   8238.64746    9565.12402
  9321.0      0.0001073   8244.86914    9586.51660
  9453.0      0.0001058   8251.35449    9608.03906
  9410.0      0.0001063   8258.13086    9629.98535
  9438.0      0.0001060   8265.19043    9652.39746
  9618.0      0.0001040   8272.55566    9675.93555
  9605.0      0.0001041   8280.22559    9700.67285
  9477.0      0.0001055   8288.20703    9726.87207
  9527.0      0.0001050   8296.53320    9754.88379
  9637.0      0.0001038   8305.18555    9784.87793
  9749.0      0.0001026   8314.20508    9817.16602
  9829.0      0.0001017   8323.57813    9851.89844
  9919.0      0.0001008   8333.31445    9889.23047
  9941.0      0.0001006   8343.45313    9929.44629
  10017.0     0.0000998   8353.97656    9972.55176
  10161.0     0.0000984   8364.91406    10018.73438
  10303.0     0.0000971   8376.25879    10067.98926
  10287.0     0.0000972   8388.02051    10120.32227
  10400.0     0.0000962   8400.24121    10175.88184
  10606.0     0.0000943   8412.88770    10234.47168
  10840.0     0.0000923   8426.01758    10296.18555
  10535.0     0.0000949   8439.61914    10360.80664
  10471.0     0.0000955   8453.66406    10428.14160
  10663.0     0.0000938   8468.23926    10498.24512
  10742.0     0.0000931   8483.30273    10570.71289
  10778.0     0.0000928   8498.89551    10645.46289
  10953.0     0.0000913   8514.99707    10722.09082
  10985.0     0.0000910   8531.61719    10800.25781
  11171.0     0.0000895   8548.80957    10879.84570
  11028.0     0.0000907   8566.54102    10960.26270
  11240.0     0.0000890   8584.83398    11041.27051
  11048.0     0.0000905   8603.71680    11122.36035
  11167.0     0.0000895   8623.14453    11203.00195
  11229.0     0.0000891   8643.17969    11282.97070
  11201.0     0.0000893   8663.81055    11361.61230
  11539.0     0.0000867   8685.06543    11438.62402
  11541.0     0.0000866   8706.91406    11513.43848
  11704.0     0.0000854   8729.36035    11585.62305
  11642.0     0.0000859   8752.47363    11655.02441
  11526.0     0.0000868   8776.19531    11721.14648
  11660.0     0.0000858   8800.57617    11783.92969
  11520.0     0.0000868   8825.57617    11843.13477
  11610.0     0.0000861   8851.19531    11898.75586
  11536.0     0.0000867   8877.50879    11951.03320
  11507.0     0.0000869   8904.42383    12000.03320
  11582.0     0.0000863   8932.03809    12046.22363
  11721.0     0.0000853   8960.27930    12089.91895
  11528.0     0.0000867   8989.14453    12131.63770
  11655.0     0.0000858   9018.71191    12172.05664
  11748.0     0.0000851   9048.89941    12211.68262
  11809.0     0.0000847   9079.75781    12251.22656
  11952.0     0.0000837   9111.22852    12291.23730
  12013.0     0.0000832   9143.30176    12332.33691
  12012.0     0.0000833   9176.05859    12375.20703
  12179.0     0.0000821   9209.37207    12420.23828
  12208.0     0.0000819   9243.35156    12468.04883
  12402.0     0.0000806   9277.89648    12518.93457
  12577.0     0.0000795   9312.99023    12573.22656
  12609.0     0.0000793   9348.71484    12631.34180
  12730.0     0.0000786   9384.95605    12693.32617
  12789.0     0.0000782   9421.76074    12759.42188
  12731.0     0.0000785   9459.04199    12829.55957
  12910.0     0.0000775   9496.77930    12903.67871
  13084.0     0.0000764   9535.04492    12981.88574
  13304.0     0.0000752   9573.67871    13063.74023
  13437.0     0.0000744   9612.79004    13149.22949
  13651.0     0.0000733   9652.27539    13237.87500
  13972.0     0.0000716   9692.02930    13329.17285
  14181.0     0.0000705   9732.12305    13422.91602
  14378.0     0.0000696   9772.47949    13518.41602
  14528.0     0.0000688   9813.09277    13615.29590
  14646.0     0.0000683   9853.84668    13712.83496
  14591.0     0.0000685   9894.68945    13810.42383
  14705.0     0.0000680   9935.67969    13907.82422
  14860.0     0.0000673   9976.65234    14004.27148
  14710.0     0.0000680   10017.58398   14099.50586
  14557.0     0.0000687   10058.45020   14193.15430
  14529.0     0.0000688   10099.07227   14284.85254
  14459.0     0.0000692   10139.52734   14374.78027
  14287.0     0.0000700   10179.59570   14462.64941
  14195.0     0.0000704   10219.34082   14548.82422
  14177.0     0.0000705   10258.57031   14633.30566
  14187.0     0.0000705   10297.20215   14716.36035
  14107.0     0.0000709   10335.24219   14798.53711
  14081.0     0.0000710   10372.49023   14879.95508
  14107.0     0.0000709   10408.90918   14961.13379
_pd_meas_number_of_points              7181
_pd_proc_number_of_points              7056

loop_
      _refln_index_h
      _refln_index_k
      _refln_index_l
      _pd_refln_wavelength_id
      _refln_observed_status
      _refln_F_squared_meas
      _refln_F_squared_calc
      _refln_phase_calc
      _refln_d_spacing
      _gsas_i100_meas
   0   0   4  1 o  4090.986   3780.190   180.00   6.56672  26.08 
   0   0   4  2 o  3789.458   3780.190   180.00   6.56672  12.03 
   0   0   6  1 o  29279.402  28445.723   0.00    4.37781  79.69 
   0   0   6  2 o  28396.963  28445.723   0.00    4.37781  38.43 
   1   0   1  1 o  18371.484  18864.412   0.00    3.83719  92.70 
   1   0   1  2 o  17729.689  18864.412   0.00    3.83719  44.48 
   1   0   3  1 o  7237.043   6836.483   180.00   3.54638  33.71 
   1   0   3  2 o  7032.216   6836.483   180.00   3.54638  16.30 
   0   0   8  1 o  8373.622   9058.231    0.00    3.28336  12.61 
   0   0   8  2 o  8554.649   9058.231    0.00    3.28336   6.41 
   1   0   5  1 o  15618.528  14734.702   0.00    3.12041  61.58 
   1   0   5  2 o  15418.396  14734.702   0.00    3.12041  30.24 
   1   1   0  1 o  44256.67   45375.82    0.00    2.74272  56.60 
   1   1   0  2 o  43884.80   45375.82    0.00    2.74272  27.92 
   1   0   7  1 o  31840.156  29850.229   0.00    2.69693  100.00
   1   0   7  2 o  32455.191  29850.229   0.00    2.69693  50.69 
   1   1   2  1 o  457.393    402.117     0.00    2.68480   1.19 
   1   1   2  2 o  409.822    402.117     0.00    2.68480   0.53 
   0   0  10  1 o  5032.609   4062.248   180.00   2.62669   4.82 
   0   0  10  2 o  5383.435   4062.248   180.00   2.62669   2.56 
   1   1   4  1 o  25.658     359.341    180.00   2.53084   0.09 
   1   1   4  2 o -13.878     359.341    180.00   2.53084   0.00 
   1   0   9  1 o  55.945     37.120     180.00   2.33211   0.12 
   1   0   9  2 o  56.469     37.120     180.00   2.33211   0.06 
   1   1   6  1 o  5496.308   3491.233    0.00    2.32425  10.81 
   1   1   6  2 o  5397.048   3491.233    0.00    2.32425   5.28 
   0   0  12  1 o  30182.832  32444.861   0.00    2.18891  20.01 
   0   0  12  2 o  32854.285  32444.861   0.00    2.18891  10.82 
   1   1   8  1 o  256.039    312.958    180.00   2.10494   0.56 
   1   1   8  2 o  393.917    312.958    180.00   2.10494   0.40 
   1   0  11  1 o  743.763    23.621     180.00   2.03345   1.44 
   1   0  11  2 o  849.454    23.621     180.00   2.03345   0.82 
   2   0   0  1 o  82811.68   80709.80    0.00    1.93940  51.17 
   2   0   0  2 o  81236.02   80709.80    0.00    1.93940  24.97 
   2   0   2  1 o  1245.889   2034.657    0.00    1.91859   1.57 
   2   0   2  2 o  1365.385   2034.657    0.00    1.91859   0.85 
   1   1  10  1 o  687.388    642.349    180.00   1.89704   1.00 
   1   1  10  2 o  702.021    642.349    180.00   1.89704   0.51 
   0   0  14  1 o  46530.47   47415.45    0.00    1.87621  22.33 
   0   0  14  2 o  48150.95   47415.45    0.00    1.87621  11.49 
   2   0   4  1 o  2663.918   2736.538   180.00   1.85998   3.14 
   2   0   4  2 o  2918.868   2736.538   180.00   1.85998   1.71 
   1   0  13  1 o  24139.195  23093.889   0.00    1.79197  36.12 
   1   0  13  2 o  23929.764  23093.889   0.00    1.79197  17.81 
   2   0   6  1 o  17511.230  18019.482   0.00    1.77319  18.69 
   2   0   6  2 o  17948.758  18019.482   0.00    1.77319   9.53 
   2   1   1  1 o  10242.279  9939.745    0.00    1.73088  19.35 
   2   1   1  2 o  9881.577   9939.745    0.00    1.73088   9.28 
   1   1  12  1 o  18265.543  20027.727   0.00    1.71085  23.19 
   1   1  12  2 o  18145.773  20027.727   0.00    1.71085  11.46 
   2   1   3  1 o  3275.000   3543.871   180.00   1.70158   6.20 
   2   1   3  2 o  3011.109   3543.871   180.00   1.70158   2.84 
   2   0   8  1 o  3891.936   3185.152    0.00    1.66985   3.82 
   2   0   8  2 o  3650.421   3185.152    0.00    1.66985   1.78 
   2   1   5  1 o  8917.622   8012.412    0.00    1.64718  16.38 
   2   1   5  2 o  8791.670   8012.412    0.00    1.64718   8.03 
   0   0  16  1 o  1794.925   1674.534   180.00   1.64168   0.64 
   0   0  16  2 o  1488.481   1674.534   180.00   1.64168   0.26 
   1   0  15  1 o  -3.328      4.384     180.00   1.59601   0.00 
   1   0  15  2 o  -3.328      4.384     180.00   1.59601   0.00 
   2   1   7  1 o  22896.469  18941.426   0.00    1.57455  39.37 
   2   1   7  2 o  22249.879  18941.426   0.00    1.57455  19.04 
   2   0  10  1 o  1734.579   1506.987   180.00   1.56020   1.56 
   2   0  10  2 o  1829.968   1506.987   180.00   1.56020   0.82 
   1   1  14  1 o  13430.045  12120.328   0.00    1.54855  14.36 
   1   1  14  2 o  12342.913  12120.328   0.00    1.54855   6.57 
   2   1   9  1 o  26.727     58.626     180.00   1.49115   0.03 
   2   1   9  2 o  26.466     58.626     180.00   1.49115   0.02 
   0   0  18  1 o  844.920    805.513     0.00    1.45927   0.22 
   0   0  18  2 o  964.179    805.513     0.00    1.45927   0.13 
   2   0  12  1 o  16862.082  16763.990   0.00    1.45160  14.00 
   2   0  12  2 o  16061.169  16763.990   0.00    1.45160   6.64 
   1   0  17  1 o  262.899    254.213    180.00   1.43542   0.25 
   1   0  17  2 o  369.189    254.213    180.00   1.43542   0.18 
   1   1  16  1 o  4594.207   3995.394   180.00   1.40862   4.14 
   1   1  16  2 o  5077.179   3995.394   180.00   1.40862   2.27 
   2   1  11  1 o   7.239      3.575     180.00   1.40343   0.01 
   2   1  11  2 o  15.481      3.575     180.00   1.40343   0.01 
   2   2   0  1 o  49279.80   49940.72    0.00    1.37136  14.94 
   2   2   0  2 o  47130.99   49940.72    0.00    1.37136   7.12 
   2   2   2  1 o  673.432    646.709     0.00    1.36395   0.42 
   2   2   2  2 o  820.067    646.709     0.00    1.36395   0.25 
   2   0  14  1 o  23508.498  29640.975   0.00    1.34846  17.70 
   2   0  14  2 o  24037.965  29640.975   0.00    1.34846   9.00 
   2   2   4  1 o  1030.314   990.996    180.00   1.34240   0.62 
   2   2   4  2 o  1291.730   990.996    180.00   1.34240   0.38 
   2   1  13  1 o  15639.755  14988.098   0.00    1.31615  20.72 
   0   0  20  1 o  9864.386   9976.105    0.00    1.31334   2.21 
   2   1  13  2 o  14825.250  14988.098   0.00    1.31615   9.77 
   0   0  20  2 o  10609.662  9976.105    0.00    1.31334   1.18 
   2   2   6  1 o  11182.396  10196.923   0.00    1.30866   6.25 
   2   2   6  2 o  11059.967  10196.923   0.00    1.30866   3.08 
   1   0  19  1 o  19838.811  20135.604   0.00    1.30223  16.96 
   1   0  19  2 o  19069.973  20135.604   0.00    1.30223   8.12 
   3   0   1  1 o  5801.133   6579.958    0.00    1.29137   3.03 
   1   1  18  1 o  2362.787   2644.317    0.00    1.28828   1.78 
   3   0   1  2 o  5887.766   6579.958    0.00    1.29137   1.53 
   1   1  18  2 o  2661.013   2644.317    0.00    1.28828   1.00 
   3   0   3  1 o  3137.491   2281.396   180.00   1.27906   1.67 
   3   0   3  2 o  3444.638   2281.396   180.00   1.27906   0.91 
   2   2   8  1 o  3453.319   2825.364    0.00    1.26542   1.87 
   2   2   8  2 o  3139.289   2825.364    0.00    1.26542   0.84 
   3   0   5  1 o  5847.343   5229.063    0.00    1.25547   3.11 
   2   0  16  1 o  1913.496   1789.766   180.00   1.25303   1.27 
   3   0   5  2 o  5610.375   5229.063    0.00    1.25547   1.49 
   2   0  16  2 o  1930.910   1789.766   180.00   1.25303   0.64 
   2   1  15  1 o   0.195      2.007     180.00   1.23237   0.00 
   2   1  15  2 o   0.282      2.007     180.00   1.23237   0.00 
   3   1   0  1 o  16671.299  18714.977   0.00    1.22658   8.29 
   3   1   0  2 o  18665.549  18714.977   0.00    1.22658   4.61 
   3   0   7  1 o  13824.443  13447.151   0.00    1.22240   7.14 
   3   1   2  1 o  237.367    227.406     0.00    1.22127   0.25 
   3   0   7  2 o  13773.042  13447.151   0.00    1.22240   3.54 
   3   1   2  2 o  225.522    227.406     0.00    1.22127   0.12 
   2   2  10  1 o  1451.790   1623.592   180.00   1.21565   0.76 
   2   2  10  2 o  1261.242   1623.592   180.00   1.21565   0.33 
   3   1   4  1 o  109.197    261.709    180.00   1.20573   0.12 
   3   1   4  2 o   2.444     261.709    180.00   1.20573   0.01 
   0   0  22  1 o  47.260     103.759    180.00   1.19395   0.01 
   0   0  22  2 o  93.855     103.759    180.00   1.19395   0.01 
   1   0  21  1 o  1979.365   2059.839    0.00    1.19044   1.49 
   1   0  21  2 o  2570.772   2059.839    0.00    1.19044   0.96 
   1   1  20  1 o  4256.671   2803.107    0.00    1.18454   2.84 
   3   0   9  1 o  103.943    62.369     180.00   1.18213   0.05 
   1   1  20  2 o  4830.716   2803.107    0.00    1.18454   1.61 
   3   1   6  1 o  5553.455   3234.215    0.00    1.18110   5.14 
   3   0   9  2 o  94.290     62.369     180.00   1.18213   0.02 
   3   1   6  2 o  4518.796   3234.215    0.00    1.18110   2.07 
   2   0  18  1 o  716.930    1139.869    0.00    1.16605   0.40 
   2   0  18  2 o  899.706    1139.869    0.00    1.16605   0.26 
   2   2  12  1 o  10166.218  13102.818   0.00    1.16213   5.32 
   2   2  12  2 o  9382.893   13102.818   0.00    1.16213   2.45 
   2   1  17  1 o  86.770     173.101    180.00   1.15377   0.09 
   2   1  17  2 o  204.625    173.101    180.00   1.15377   0.11 
   3   1   8  1 o  12.829      4.758      0.00    1.14902   0.01 
   3   1   8  2 o  17.832      4.758      0.00    1.14902   0.01 
   3   0  11  1 o   5.251      0.239     180.00   1.13697   0.00 
   3   0  11  2 o   4.976      0.239     180.00   1.13697   0.00 
   3   1  10  1 o  718.638    472.610    180.00   1.11138   0.65 
   3   1  10  2 o  514.746    472.610    180.00   1.11138   0.23 
   2   2  14  1 o  16426.643  17525.588   0.00    1.10714   8.36 
   2   2  14  2 o  15458.792  17525.588   0.00    1.10714   3.93 
   1   0  23  1 o  843.755    734.047    180.00   1.09554   0.56 
   1   1  22  1 o  2676.266   2482.184   180.00   1.09472   1.74 
   0   0  24  1 o  1161.114   1092.415    0.00    1.09445   0.21 
   1   0  23  2 o  766.316    734.047    180.00   1.09554   0.25 
   1   1  22  2 o  2636.349   2482.184   180.00   1.09472   0.85 
   0   0  24  2 o  1168.367   1092.415    0.00    1.09445   0.10 
   3   0  13  1 o  10810.760  10777.582   0.00    1.08905   5.05 
   2   0  20  1 o  6096.857   6250.305    0.00    1.08746   3.44 
   3   0  13  2 o  10698.249  10777.582   0.00    1.08905   2.49 
   2   0  20  2 o  6708.515   6250.305    0.00    1.08746   1.89 
   2   1  19  1 o  14824.520  14522.173   0.00    1.08112  16.65 
   2   1  19  2 o  13852.944  14522.173   0.00    1.08112   7.77 
   3   2   1  1 o  4702.238   4787.293    0.00    1.07488   3.79 
   3   1  12  1 o  9541.852   9453.717    0.00    1.07004   8.87 
   3   2   1  2 o  4851.298   4787.293    0.00    1.07488   1.95 
   3   2   3  1 o  1677.257   1625.349   180.00   1.06776   1.39 
   3   1  12  2 o  9733.308   9453.717    0.00    1.07004   4.51 
   3   2   3  2 o  1741.260   1625.349   180.00   1.06776   0.72 
   3   2   5  1 o  4151.390   3747.602    0.00    1.05391   3.50 
   2   2  16  1 o  914.629    885.961    180.00   1.05247   0.44 
   3   2   5  2 o  3753.699   3747.602    0.00    1.05391   1.58 
   2   2  16  2 o  836.709    885.961    180.00   1.05247   0.20 
   3   0  15  1 o  -0.159      1.018     180.00   1.04014   0.00 
   3   0  15  2 o   0.292      1.018     180.00   1.04014   0.00 
   3   2   7  1 o  11507.311  10138.646   0.00    1.03413   9.66 
   3   2   7  2 o  10472.445  10138.646   0.00    1.03413   4.40 
   3   1  14  1 o  6168.516   6347.965    0.00    1.02665   5.75 
   3   1  14  2 o  5608.131   6347.965    0.00    1.02665   2.61 
   2   0  22  1 o  14.105     19.257     180.00   1.01673   0.01 
   1   1  24  1 o  1015.401   1238.759    0.00    1.01651   0.65 
   2   1  21  1 o  1484.969   1588.604    0.00    1.01456   1.67 
   2   0  22  2 o  17.691     19.257     180.00   1.01673   0.01 
   1   0  25  1 o  3595.763   3812.789    0.00    1.01413   2.21 
   1   1  24  2 o  1164.369   1238.759    0.00    1.01651   0.37 
   2   1  21  2 o  1529.107   1588.604    0.00    1.01456   0.86 
   1   0  25  2 o  3716.758   3812.789    0.00    1.01413   1.14 
   0   0  26  1 o  15534.518  15286.606   0.00    1.01026   2.60 
   3   2   9  1 o  59.459     58.205     180.00   1.00940   0.04 
   0   0  26  2 o  15786.286  15286.606   0.00    1.01026   1.32 
   3   2   9  2 o  59.765     58.205     180.00   1.00940   0.02 
   2   2  18  1 o  887.104    594.611     0.00    0.99933   0.42 
   2   2  18  2 o  985.847    594.611     0.00    0.99933   0.23 
   3   0  17  1 o  242.604    127.694    180.00   0.99157   0.11 
   3   0  17  2 o  269.266    127.694    180.00   0.99157   0.06 
   3   1  16  1 o  2137.734   1871.784   180.00   0.98261   2.00 
   3   2  11  1 o   0.055      0.034      0.00    0.98084   0.00 
   3   1  16  2 o  2117.514   1871.784   180.00   0.98261   0.99 
   3   2  11  2 o   0.074      0.034      0.00    0.98084   0.00 
   4   0   0  1 o  21617.557  23697.510   0.00    0.96970   4.38 
   4   0   0  2 o  19143.779  23697.510   0.00    0.96970   1.95 
   4   0   2  1 o  253.921    322.234     0.00    0.96707   0.11 
   4   0   2  2 o  245.882    322.234     0.00    0.96707   0.05 
   4   0   4  1 o  514.496    506.451    180.00   0.95930   0.21 
   4   0   4  2 o  548.041    506.451    180.00   0.95930   0.11 
   2   1  23  1 o  692.097    587.409    180.00   0.95387   0.77 
   2   0  24  1 o  610.559    522.139     0.00    0.95315   0.37 
   2   1  23  2 o  665.673    587.409    180.00   0.95387   0.37 
   2   0  24  2 o  581.548    522.139     0.00    0.95315   0.18 
   3   2  13  1 o  8664.765   8183.916    0.00    0.94958   7.52 
   2   2  20  1 o  5841.271   5643.060    0.00    0.94852   2.91 
   1   1  26  1 o  14318.227  13830.641   0.00    0.94800   9.02 
   3   2  13  2 o  8487.254   8183.916    0.00    0.94958   3.69 
   4   0   6  1 o  6042.010   5820.421    0.00    0.94675   2.42 
   2   2  20  2 o  5856.207   5643.060    0.00    0.94852   1.46 
   1   1  26  2 o  14356.585  13830.641   0.00    0.94800   4.53 
   4   0   6  2 o  6028.527   5820.421    0.00    0.94675   1.21 
   3   0  19  1 o  11436.835  11028.394   0.00    0.94431   5.79 
   1   0  27  1 o  3708.084   3595.684    0.00    0.94362   2.34 
   4   1   1  1 o  3660.827   3660.580    0.00    0.94014   2.88 
   3   0  19  2 o  11111.465  11028.394   0.00    0.94431   2.82 
   3   1  18  1 o  1314.570   1452.058    0.00    0.93895   1.24 
   1   0  27  2 o  3654.126   3595.684    0.00    0.94362   1.16 
   0   0  28  1 o  1504.755   1757.616    0.00    0.93810   0.27 
   4   1   1  2 o  3123.495   3660.580    0.00    0.94014   1.23 
   3   1  18  2 o  1158.108   1452.058    0.00    0.93895   0.54 
   0   0  28  2 o  1333.971   1757.616    0.00    0.93810   0.12 
   4   1   3  1 o  924.272    1225.098   180.00   0.93536   0.76 
   4   1   3  2 o  888.266    1225.098   180.00   0.93536   0.37 
   4   0   8  1 o  1310.346   1461.267    0.00    0.92999   0.54 
   4   0   8  2 o  1490.527   1461.267    0.00    0.92999   0.31 
   4   1   5  1 o  3389.838   2831.915    0.00    0.92602   2.87 
   4   1   5  2 o  2649.286   2831.915    0.00    0.92602   1.13 
   3   2  15  1 o  -0.832      0.572     180.00   0.91663   0.00 
   4   1   7  1 o  10776.921  7899.124    0.00    0.91251   9.31 
   3   3   2  1 o  190.940    139.947     0.00    0.91203   0.08 
   3   3   0  2 o  14284.860  10682.186   0.00    0.91424   1.51 
   3   2  15  2 o   0.618      0.572     180.00   0.91663   0.00 
   3   3   0  1 o  11346.317  10682.186   0.00    0.91424   2.39 
   4   1   7  2 o  8289.088   7899.124    0.00    0.91251   3.61 
   3   3   2  2 o  125.421    139.947     0.00    0.91203   0.03 
   4   0  10  1 o  784.201    896.170    180.00   0.90969   0.34 
   4   0  10  2 o   3.718     896.170    180.00   0.90969   0.00 
   3   3   4  1 o  -7.558     174.679    180.00   0.90551   0.00 
   3   3   4  2 o  -7.558     174.679    180.00   0.90551   0.00 
   2   2  22  1 o  53.835     96.317     180.00   0.90049   0.03 
   3   0  21  1 o  1128.934   1253.186    0.00    0.89898   0.63 
   2   1  25  1 o  2851.614   3007.959    0.00    0.89868   3.36 
   2   2  22  2 o  96.262     96.317     180.00   0.90049   0.03 
   3   0  21  2 o  1375.518   1253.186    0.00    0.89898   0.39 
   2   1  25  2 o  3298.604   3007.959    0.00    0.89868   1.96 
   3   1  20  1 o  2269.782   2073.197    0.00    0.89643   2.30 
   2   0  26  1 o  14135.225  12779.568   0.00    0.89599   9.05 
   4   1   9  1 o  56.046     51.198     180.00   0.89538   0.05 
   3   3   6  1 o  2562.998   2346.857    0.00    0.89493   1.07 
   3   1  20  2 o  2188.292   2073.197    0.00    0.89643   1.11 
   2   0  26  2 o  13093.137  12779.568   0.00    0.89599   4.22 
   4   1   9  2 o  49.701     51.198     180.00   0.89538   0.02 
   3   3   6  2 o  2156.719   2346.857    0.00    0.89493   0.45 
   1   1  28  1 o   2.703      2.672      0.00    0.88762   0.00 
   4   0  12  1 o  7339.631   7295.505    0.00    0.88660   3.53 
   1   1  28  2 o   2.295      2.672      0.00    0.88762   0.00 
   4   0  12  2 o  6294.277   7295.505    0.00    0.88660   1.53 
   3   2  17  1 o  80.718     98.374     180.00   0.88287   0.08 
   1   0  29  1 o  939.927    1110.998   180.00   0.88203   0.68 
   3   3   8  1 o  31.236     32.101      0.00    0.88074   0.01 
   3   2  17  2 o  95.571     98.374     180.00   0.88287   0.05 
   1   0  29  2 o  1146.576   1110.998   180.00   0.88203   0.42 
   3   3   8  2 o  35.893     32.101      0.00    0.88074   0.01 
   0   0  30  2 o  439.142    370.408    180.00   0.87556   0.04 
   0   0  30  1 o  526.017    370.408    180.00   0.87556   0.10 
   4   1  11  2 o   0.260      0.256      0.00    0.87527   0.00 
   4   1  11  1 o   0.266      0.256      0.00    0.87527   0.00 
   4   2   0  1 o  18114.410  16734.291   0.00    0.86733   8.61 
   4   2   2  1 o  408.863    404.443     0.00    0.86544   0.40 
   4   2   0  2 o  16765.824  16734.291   0.00    0.86733   4.02 
   3   3  10  1 o  309.845    323.686    180.00   0.86344   0.15 
   4   2   2  2 o  386.993    404.443     0.00    0.86544   0.19 
   4   0  14  1 o  9351.788   9518.867    0.00    0.86144   5.02 
   3   3  10  2 o  319.161    323.686    180.00   0.86344   0.08 
   4   2   4  2 o  628.683    580.454    180.00   0.85986   0.31 
   4   2   4  1 o  594.508    580.454    180.00   0.85986   0.59 
   4   0  14  2 o  9865.321   9518.867    0.00    0.86144   2.67 
   3   0  23  1 o  473.993    473.358    180.00   0.85594   0.30 
   3   1  22  1 o  1286.906   1301.519   180.00   0.85555   1.64 
   2   2  24  1 o  587.711    595.644     0.00    0.85543   0.40 
   3   0  23  2 o  473.696    473.358    180.00   0.85594   0.15 
   3   1  22  2 o  1297.532   1301.519   180.00   0.85555   0.84 
   2   2  24  2 o  592.717    595.644     0.00    0.85543   0.20 
   4   1  13  1 o  6338.953   6400.817    0.00    0.85284   6.66 
   4   2   6  1 o  5303.829   5194.246    0.00    0.85079   5.27 
   4   1  13  2 o  6535.566   6400.817    0.00    0.85284   3.47 
_reflns_number_total                   283
_reflns_limit_h_min                    0
_reflns_limit_h_max                    4
_reflns_limit_k_min                    0
_reflns_limit_k_max                    3
_reflns_limit_l_min                    0
_reflns_limit_l_max                    31
_reflns_d_resolution_high              0.851
_reflns_d_resolution_low               6.567
#--eof--eof--eof--eof--eof--eof--eof--eof--eof--eof--eof--eof--eof--eof--eof--#
